# Supplementary material for: Time-restricted feeding prevents memory impairments induced by obesogenic diet consumption, via hippocampal thyroid hormone signaling
Source: Mol Metab. 2024 Nov 6;90:102061. doi: 10.1016/j.molmet.2024.102061 (PMC11609524; doi:10.1016/j.molmet.2024.102061)
Supplement: Multimedia component 2 [file mmc2.zip › Table S1.xlsm]

## Sheet: Table S1
GeneName	LOG2FC_NC.adlib	padj_NC.adlib	LOG2FC_HFS.TRF	padj_HFS.TRF	LOG2FC_HFS.adlib	padj_HFS.adlib
2310022B05Rik	0.977238	0.000286823	0.670969	0.0323744	0.352085	0.374055
2410022M11Rik	-0.549245	0.0212912	-0.769324	0.00119401	-0.400796	0.180804
2810459M11Rik	1.34925	2.24e-05	1.20922	0.000376442	0.456621	0.327464
2900052N01Rik	1.19053	0.000313004	0.985002	0.00733643	0.323397	0.536692
3110082I17Rik	-0.397901	0.00336161	-0.419142	0.0034624	-0.252599	0.148686
3110082J24Rik	1.46452	0.000654606	0.994243	0.0474838	0.53472	0.395228
5730409E04Rik	-0.182194	0.0392442	-0.197693	0.0370772	-0.13597	0.221573
8430429K09Rik	-0.450466	0.00280187	-0.5191	0.000844653	-0.273736	0.159258
9330133O14Rik	-0.505454	0.00018286	-0.413922	0.00578846	-0.268287	0.13277
9430041J12Rik	0.674717	0.0180349	1.04514	0.000185954	0.433172	0.236435
A230051N06Rik	-0.479945	0.0278802	-0.523081	0.0254618	-0.392791	0.139813
A730056A06Rik	0.786476	0.00310911	0.703106	0.0157837	0.38808	0.285937
Abcd1	0.533844	0.000808571	0.387639	0.0335032	0.364037	0.067736
Abcd2	0.286674	0.042404	0.325515	0.0293575	-0.0438335	0.862135
Abhd3	1.13633	5.08e-07	0.657084	0.0128387	0.492133	0.106352
Abtb2	0.653064	0.000182885	0.458574	0.022347	0.150605	0.59888
Acat3	1.42985	0.000146207	1.07119	0.0120036	0.504405	0.361577
Acot11	1.23982	1.02e-05	0.818014	0.0117474	0.525822	0.174568
Acsbg1	1.44788	0.000114123	1.11897	0.00811256	0.509209	0.358826
Acsf2	1.28323	1.05e-05	0.761571	0.0267938	0.484518	0.240397
Acsl3	0.508461	0.000147419	0.34518	0.0266157	0.223257	0.229551
Acsl6	0.534348	2.52e-05	0.346307	0.0183955	0.226134	0.195835
Acss1	1.20787	2.86e-07	0.682041	0.0132574	0.553295	0.0761196
Actl6b	-0.293316	0.000239633	-0.234138	0.00896415	-0.189598	0.0621112
Adcyap1r1	0.351416	0.032483	0.423914	0.0132574	0.200859	0.365623
Adgrg1	0.728424	4.5e-05	0.502538	0.0144328	0.356337	0.135724
Adhfe1	1.26161	0.000148355	0.849119	0.0284406	0.530594	0.255385
Adra1a	0.892229	0.000147419	0.592811	0.0295224	0.466221	0.132737
Ago3	0.35093	0.00521564	0.384076	0.00347507	0.296588	0.0501871
Ago4	0.461827	0.00119275	0.361041	0.0254521	0.301172	0.0962696
Agt	1.47896	0.000754033	1.06242	0.0364518	0.557698	0.385491
Ahcyl1	0.331552	0.000814197	0.233512	0.0433703	0.0878757	0.58059
Ak4	0.275821	0.0404719	0.339557	0.0152199	0.26563	0.0969152
Aldh1b1	-0.363389	0.00602305	-0.300663	0.045555	-0.170442	0.359755
Aldh4a1	0.649247	0.000829495	0.479745	0.0311906	0.270195	0.328097
Aldoc	1.35702	0.000179721	1.04364	0.0110483	0.552387	0.284567
Aloxe3	-0.415239	0.0152014	-0.448021	0.0137977	-0.352417	0.0886015
Alpl	1.66521	4.08e-05	1.09796	0.0189542	0.591412	0.314084
Amd1	0.332575	0.00196736	0.288763	0.0152199	0.25553	0.0525371
Ammecr1l	0.476966	4.84e-06	0.402636	0.000333139	0.235788	0.0877527
Amot	0.538341	0.00788623	0.70061	0.000597643	0.215369	0.466543
Ampd3	0.455404	0.00194718	0.411255	0.0106589	-0.0215461	0.946702
Amt	0.859065	0.000314844	0.636872	0.0189368	0.252483	0.494135
Amz1	-0.610935	0.000382337	-0.622978	0.000595453	-0.362489	0.104946
Ankrd63	-0.360563	0.006774	-0.33091	0.0239908	-0.260302	0.118855
Anks1	0.50402	5.32e-05	0.50689	9.89e-05	0.262288	0.112189
Ankzf1	-0.316437	0.00153923	-0.335551	0.00133237	-0.163558	0.222471
Ap3m1	0.355032	0.000166566	0.307099	0.00279043	0.108066	0.453548
Apoe	1.62579	3.76e-06	0.947764	0.022111	0.841483	0.0665347
Appl2	0.986561	2.33e-05	0.694524	0.00890419	0.355922	0.291433
Aqp4	1.68374	2.39e-06	1.34122	0.000524871	0.72889	0.131132
Arglu1	0.352067	0.00288011	0.290427	0.0287144	0.262274	0.0733678
Arhgap27	-0.532417	6.67e-06	-0.302759	0.0309194	-0.264801	0.09023
Arhgap5	0.488128	0.00515368	0.407557	0.0384334	0.0657633	0.840156
Arhgef19	0.999793	0.00105935	0.753484	0.0307409	0.461165	0.276894
Arhgef3	0.259045	0.00093166	0.222498	0.0103542	0.181241	0.0643873
Arhgef40	0.456423	0.00111826	0.35492	0.0254443	0.125189	0.57675
Armcx5	-0.295006	0.0163382	-0.316045	0.015786	-0.237824	0.11426
Asrgl1	0.829156	0.000111042	0.583594	0.0178881	0.372992	0.206763
Atp1a2	1.58154	1.06e-06	1.07818	0.00297994	0.725948	0.0940633
Atp1b2	0.881345	3.32e-05	0.704106	0.00261887	0.250281	0.445502
Axl	1.39572	7.3e-06	0.98044	0.00513468	0.596596	0.160607
B230354K17Rik	0.357251	0.00117978	0.322483	0.00736993	0.161144	0.293891
Baalc	0.333058	0.00550959	0.386729	0.00183584	0.239326	0.112987
BC030500	-0.26168	0.0406269	-0.33863	0.00999183	-0.207062	0.189561
Bcan	0.982305	0.00017425	0.715223	0.0168466	0.397467	0.28678
Bcl6	0.410852	0.000222431	0.323454	0.00972774	0.141238	0.393993
Bend4	0.425186	0.00114397	0.364025	0.0118495	0.178816	0.335233
Bend5	-0.373849	0.0131633	-0.399981	0.0123581	-0.179519	0.392687
Bhlhe40	0.278503	0.00654883	0.337105	0.00134603	0.216246	0.0882648
Bmpr1a	0.48791	0.0007308	0.40238	0.0124499	0.189404	0.364173
Bmpr1b	1.47949	1.84e-08	1.27383	3.11e-06	0.666071	0.0535949
Bnip5	-0.852345	9.63e-06	-0.522591	0.0205222	-0.360155	0.171965
Brd9	-0.282826	0.0102825	-0.25064	0.042123	-0.209702	0.126914
Btaf1	0.405492	0.0274047	0.490329	0.0100811	0.200053	0.435453
Btbd17	1.2988	0.00018286	0.983709	0.0125495	0.566985	0.241466
C030018K13Rik	1.60392	0.0009527	1.25844	0.0197425	0.457726	NA
C2cd3	0.263247	0.043911	0.330643	0.0142574	0.12112	0.515856
Cables1	1.22566	7.96e-08	0.794784	0.00183584	0.529404	0.0832921
Camkv	-0.267083	0.000942283	-0.201523	0.0289979	-0.169652	0.102161
Capn2	0.43132	0.0023261	0.322142	0.0496985	0.1912	0.340093
Carhsp1	0.841626	1.54e-05	0.494277	0.0322387	0.442926	0.0834121
Cavin3	0.857115	0.000154536	0.668835	0.00869381	0.52038	0.074754
Cbs	1.37031	0.000333896	1.23347	0.00295969	0.517266	0.353091
Ccar1	0.28418	0.0380055	0.313985	0.0313171	0.0707887	0.758413
Ccdc134	0.592804	0.0181358	0.610148	0.0226202	0.465119	0.131804
Ccdc190	1.62381	2.98e-06	1.36798	0.000238194	0.613581	0.20619
Ccdc30	-0.357216	0.00286535	-0.329776	0.0121299	-0.243127	0.110603
Ccdc50	0.346589	0.000567614	0.263499	0.0210352	0.129131	0.378757
Ccdc6	0.185682	0.00693636	0.178233	0.0170546	0.119758	0.175985
Ccn1	1.94603	0.000259161	1.40439	0.020644	1.05655	0.129845
Ccnt1	0.230323	0.0360793	0.335735	0.00194116	0.088451	0.590284
Cd38	1.41741	3.32e-05	1.16344	0.00185225	0.617038	0.18736
Cdc42ep4	0.516633	0.0136958	0.473664	0.0419854	-0.011149	0.982004
Cdk10	-0.298669	0.00053638	-0.24436	0.0115775	-0.127405	0.2967
Cdk20	0.363732	0.00319494	0.373786	0.0042626	0.181633	0.279146
Celrr	1.34271	0.00284804	1.03813	0.0432817	0.167094	0.843415
Cep104	0.230521	0.0190441	0.255209	0.0140562	0.157825	0.207134
Chka	0.213453	0.0213434	0.217858	0.029505	0.125379	0.309383
Chmp6	-0.209995	0.0195841	-0.198237	0.0466846	-0.0416436	0.793556
Chrdl1	1.32434	0.000716357	1.62226	5.99e-05	0.392089	0.519441
Chsy1	0.437304	0.0115783	0.45731	0.0130983	0.0265939	0.940537
Cideb	1.43193	0.000101913	1.0603	0.011139	0.66065	0.18736
Cir1	-0.289737	0.0393144	-0.306225	0.0444254	-0.300841	0.0661924
Cldn10	1.42189	5.34e-06	1.0163	0.00360849	0.742194	0.0680911
Cldnd1	0.33857	0.00897661	0.324689	0.020644	0.248576	0.122416
Clk4	0.319403	0.0388346	0.390657	0.0154104	0.333374	0.0641015
Cmpk2	-0.281706	0.00485091	-0.232874	0.0399103	-0.146221	0.282176
Cmtm5	1.30121	2.31e-05	1.03359	0.00221233	0.726538	0.067736
Cnot6	0.425682	0.000666626	0.383042	0.00475366	0.217202	0.19347
Coa8	-0.182107	0.0457084	-0.230219	0.0146205	-0.0609118	0.666541
Col11a2	0.849957	0.0044064	0.696532	0.0395402	0.285619	0.531611
Cpne7	-0.315912	0.0309607	-0.332888	0.034786	-0.122968	0.573843
Crlf3	0.446865	0.00397015	0.429544	0.0106708	0.201392	0.356315
Crot	0.906981	6.86e-06	0.826706	0.000104452	0.436198	0.104643
Crtac1	-0.439788	0.00257074	-0.481885	0.00158014	-0.219487	0.271319
Crtc3	0.31751	0.00508163	0.335131	0.00507607	0.134702	0.40753
Cry1	0.244723	0.033458	0.399153	0.000343382	0.173958	0.234305
Crym	-0.343783	0.016229	-0.443823	0.00218159	-0.215311	0.247577
Cspg5	0.785414	0.000528758	0.619899	0.0153725	0.458565	0.121047
Csrp1	1.15742	8.05e-05	0.740759	0.0317757	0.458402	0.272975
Cst3	1.2469	3.55e-06	0.733137	0.0201412	0.570539	0.114012
Cstf2	0.243634	0.0118794	0.285413	0.00437044	0.106488	0.443109
Cstpp1	-0.165841	0.0193308	-0.156701	0.0455659	-0.0618318	0.561893
Cth	1.19039	0.000287349	0.802436	0.0363468	0.703519	0.0992919
Ctnnd1	0.376819	0.0217508	0.3934	0.0239908	0.294024	0.143162
Ctso	1.24237	4.9e-05	0.881205	0.0118992	0.440462	0.321914
Ctu2	-0.234578	0.0312211	-0.256743	0.0266157	-0.0819003	0.624746
Cyp2d22	1.57818	2.66e-05	1.192	0.00437241	0.731687	0.149157
Cyp2j9	1.67859	1.18e-06	1.23923	0.00109319	0.83638	0.063523
Cyp4f14	1.76285	2.29e-07	0.88758	0.0282755	0.52799	0.287456
Cyp4f15	1.97024	1.4e-06	1.23846	0.00779025	0.682287	0.237585
Cystm1	0.257534	0.0172793	0.248628	0.0356567	0.225814	0.0837571
Daam2	0.989628	2.22e-05	0.874477	0.000475178	0.55206	0.0672945
Dalrd3	-0.251529	0.00190477	-0.301571	0.000271635	-0.149761	0.155442
Dazap1	-0.258042	0.0191122	-0.255737	0.0326294	-0.167354	0.241567
Dbx2	1.39354	5.48e-06	1.16842	0.000400504	0.379465	0.42117
Ddah1	1.11184	0.000160257	0.906834	0.00550587	0.521397	0.193887
Ddhd1	0.20218	0.0100963	0.19335	0.0237655	0.0858985	0.447889
Ddo	0.440102	0.0224204	0.432773	0.0403013	0.178858	0.528146
Ddx28	-0.324448	0.000841301	-0.226937	0.0462376	-0.230847	0.0582758
Denr	-0.222398	0.00555751	-0.214937	0.0139057	-0.173767	0.0795881
Desi2	0.531541	2.79e-05	0.467282	0.000595453	0.299809	0.0656708
Dhdds	-0.203888	0.00108695	-0.154078	0.0308241	-0.0808739	0.369476
Dio3	-1.38673	0.00304532	-1.17386	0.0246141	-0.461495	0.514635
Dipk1c	1.41199	1.17e-05	1.11053	0.00170936	0.498505	0.286051
Dnaaf9	0.317538	0.00772214	0.310053	0.016365	0.102729	0.576814
Dnajc1	0.433834	0.00272873	0.35044	0.0312821	0.157889	0.463679
Dtna	0.241901	0.0256534	0.318233	0.00375835	0.0676768	0.697885
Dtx3	-0.242633	0.00169029	-0.180872	0.0426186	-0.159362	0.105969
Dvl3	0.27366	0.00133917	0.241361	0.010449	0.173902	0.113149
Dyrk1b	-0.375058	0.000330586	-0.288233	0.015165	-0.252662	0.0549751
E2f5	0.582758	0.000360783	0.452698	0.0143606	0.0993777	0.731764
E330013P04Rik	1.64051	0.000154358	1.8475	2.95e-05	0.204499	0.80087
Ednrb	1.46634	8.09e-05	1.03162	0.0157786	0.59928	0.25311
Egfr	1.34043	3.22e-06	0.906704	0.00507914	0.70243	0.0599177
Eif2d	-0.20021	0.0470535	-0.339538	0.000469068	-0.205071	0.0843419
Eif4g2	0.225086	0.0186833	0.212772	0.0441617	0.207697	0.0679472
Emc9	-0.202742	0.0296766	-0.207648	0.0410427	0.0058481	0.977275
Eml2	-0.312774	0.000759771	-0.27186	0.00803259	-0.1227	0.361839
Endov	-0.356291	0.000228546	-0.257003	0.0203128	-0.104246	0.4865
Enho	0.451772	0.0106359	0.42947	0.0263405	0.346654	0.114012
Epas1	1.17178	2.52e-05	0.804875	0.0117474	0.540464	0.150746
Epb41l2	0.502335	0.0024719	0.423381	0.022347	0.229191	0.322677
Ephx2	0.801839	4.24e-06	0.489686	0.0158269	0.356919	0.130116
Eps8	0.661469	0.00166163	0.677004	0.00236971	0.287571	0.334772
Erf	0.252823	0.0222138	0.348094	0.00169862	0.193699	0.158749
Etv4	0.955152	0.00177367	0.772528	0.0241492	0.500981	0.220986
Eva1a	1.58027	0.000147468	1.1815	0.012409	0.639366	0.278167
F3	1.86129	3.6e-07	1.11084	0.00855164	0.719111	0.153181
Fabp7	0.842181	0.0143644	0.793773	0.0356567	0.369433	0.455327
Fads1	0.860117	3.27e-05	0.554579	0.0214355	0.436768	0.113088
Fads2	1.10876	7.89e-06	0.720118	0.0121066	0.553515	0.0933935
Fam163a	1.11408	0.000147419	1.06639	0.000665827	0.70598	0.0591283
Fam181b	0.88689	0.000271374	0.715476	0.00868262	0.219123	0.580348
Fam91a1	0.215608	0.0406962	0.243641	0.029018	0.0498247	0.781402
Farp1	0.782148	8.69e-06	0.632909	0.000954032	0.374697	0.111641
Fbrsl1	0.272841	5.19e-05	0.254792	0.000376442	0.134491	0.1351
Fermt2	0.872377	1.31e-06	0.63925	0.0013074	0.339906	0.173827
Fgd6	1.48168	2.3e-07	1.07678	0.000559939	0.45884	0.267401
Fgf1	0.754458	2.24e-06	0.477217	0.00923667	0.364141	0.084668
Fgfr3	1.51766	1.3e-05	1.14362	0.0031185	0.58853	0.230099
Fgfrl1	1.2012	7.04e-05	0.860034	0.0127713	0.581156	0.153544
Fkbp10	1.10282	0.00448217	0.885426	0.0459374	0.479554	0.385871
Fkbpl	-0.2717	0.0133373	-0.289253	0.0132749	-0.211307	0.121047
Fmnl2	0.396257	0.00036679	0.311099	0.0129332	0.0467329	0.827098
Fndc10	-0.551764	0.000124545	-0.402283	0.0143392	-0.203989	0.328115
Fndc3a	0.427595	0.00118611	0.358198	0.0150199	0.0754804	0.74829
Foxo3	0.191954	0.0177541	0.196388	0.0241473	0.125844	0.227742
Frmd8	0.371242	0.00548291	0.30922	0.0408288	-0.00532004	0.985528
Fzd1	0.722636	1.17e-05	0.400827	0.042123	0.376484	0.0795881
Fzd9	1.15178	0.000173269	0.883913	0.0104506	0.540745	0.193895
Gabrg1	1.24329	3.2e-05	0.992005	0.00252736	0.662417	0.0905056
Garem2	0.852976	8.05e-05	0.570379	0.0232919	0.180388	0.617578
Gem	1.28669	0.000454068	1.13834	0.0043456	0.892538	0.0507566
Gfap	1.21566	6.34e-05	0.987907	0.00317895	0.545243	0.190258
Gja1	1.90711	2.05e-06	1.48313	0.000708274	0.859599	0.111187
Gldc	1.39291	1.23e-05	1.10327	0.00164504	0.685702	0.106386
Gli2	1.11753	0.00555751	0.931125	0.0403044	0.250144	0.713035
Gli3	1.27985	0.0001535	1.05791	0.0044571	0.553774	0.239123
Glud1	0.433623	0.00151195	0.380313	0.0119648	0.144327	0.486606
Glul	1.29165	6.36e-06	1.04129	0.000831457	0.68627	0.0654343
Gna12	0.22621	0.0375684	0.260161	0.02318	0.187718	0.157723
Gna13	0.847161	4.31e-07	0.615773	0.000834221	0.318915	0.171747
Gng12	0.442474	0.000227578	0.358946	0.00741502	0.252718	0.107865
Golim4	0.369438	0.00892528	0.367124	0.0155332	0.260879	0.137755
Golph3	0.369656	0.000237513	0.236761	0.0482062	0.230197	0.0740665
Gpam	0.965655	6.46e-05	0.835855	0.00146112	0.285135	0.443019
Gpc5	1.22229	0.000189721	0.867331	0.0213641	0.664073	0.124755
Gpld1	0.948717	5.07e-06	0.739364	0.00118425	0.473689	0.0851625
Gpm6b	0.324103	0.00699775	0.275412	0.0421338	0.112765	0.536145
Gpr17	0.380906	0.0241888	0.393097	0.0308952	0.174956	0.468734
Gpr37l1	1.65571	9.92e-06	1.2368	0.00300422	0.66323	0.204269
Gpt	1.07369	7.77e-05	0.832094	0.00602121	0.562253	0.118576
Gramd4	0.309431	0.0358314	0.403335	0.00741502	0.304054	0.0811176
Grin2c	1.31054	0.000102116	1.1106	0.00261887	0.545231	0.249623
Grm3	1.46786	3.36e-06	1.23409	0.000271635	0.670467	0.113564
Gsap	1.0673	0.000281647	0.744327	0.0284387	0.276857	0.555341
Gstm1	1.23838	8.77e-05	0.861783	0.017676	0.423124	0.366128
H2ac6	0.962285	0.00376945	0.866186	0.016697	0.342992	0.476516
Hap1	-0.393488	0.00788772	-0.349108	0.033806	-0.27831	0.1351
Hbegf	0.824211	0.0020717	1.07281	6.21e-05	0.642254	0.0502924
Hdac11	-0.182197	0.0023261	-0.162694	0.0135983	-0.0257706	0.819459
Hdac8	0.616298	7.8e-06	0.441132	0.00427284	0.289433	0.11711
Heatr5a	0.661943	0.00131559	0.577345	0.0107588	0.0598242	0.884209
Hepacam	1.3338	2.02e-05	1.00581	0.00386674	0.544015	0.211999
Hip1	0.46044	0.000424626	0.308795	0.0449413	0.163209	0.398553
Hipk2	0.480142	0.000426038	0.458709	0.00168939	0.172168	0.391145
Hopx	1.05491	6.76e-06	0.721302	0.00682867	0.54484	0.076636
Hsd11b1	1.0812	8e-05	0.765966	0.0148801	0.333193	0.424316
Hsd17b7	0.286778	0.0108161	0.332463	0.00424527	0.0853374	0.629119
Htra2	-0.201382	0.0333968	-0.250312	0.0107661	-0.16854	0.145427
Icosl	0.473603	0.0208949	0.448985	0.0469221	0.392222	0.114768
Id4	1.42331	1.39e-05	1.05605	0.00386674	0.696599	0.111641
Idi1	0.690634	0.000737172	0.515211	0.0278274	0.490483	0.0547412
Igdcc4	0.901952	7.84e-06	0.81715	0.000131991	0.349522	0.216241
Igfbp5	0.602844	0.000108259	0.536575	0.00146771	0.31517	0.127318
Il18	1.07178	1.09e-05	0.833677	0.00185225	0.360612	0.31107
Il6st	0.464089	0.000145842	0.312276	0.0280207	0.257385	0.108466
Inha	-0.481808	0.00771889	-0.490918	0.0116852	-0.0850994	0.793556
Insig1	0.464908	0.000699944	0.35006	0.0253362	0.234742	0.20472
Ints6	0.282769	0.0442855	0.519778	8.38e-05	0.113764	0.584551
Ints8	0.415286	0.00737492	0.531407	0.000708274	0.263634	0.186774
Irf2bp2	0.310945	8.09e-05	0.308637	0.000202605	0.149201	0.160329
Itih5	0.935612	3.85e-05	0.669398	0.00971345	0.47807	0.113547
Jam2	1.10205	2.9e-05	0.828651	0.00475584	0.52606	0.135724
Kansl1l	0.700056	0.000512906	0.558524	0.0130983	0.237099	0.429624
Katnb1	-0.187165	0.0171149	-0.211138	0.0107221	-0.144369	0.136205
Kcnj10	1.20491	3.02e-05	0.987486	0.00175655	0.575015	0.137101
Kcnj16	1.61585	9.96e-05	1.02876	0.0353887	0.929196	0.0857745
Kcnn3	0.602318	0.00343909	0.565907	0.0117474	0.0465896	0.910179
Kirrel2	1.02679	7.14e-05	0.648107	0.0335774	0.512436	0.13675
Klf12	0.242848	0.0406102	0.297388	0.0157999	0.0663377	0.731764
Klhl40	-0.480256	0.000808571	-0.383485	0.0176982	-0.268093	0.158721
Klhl5	0.258299	0.0282338	0.25442	0.0493191	0.0689115	0.719619
Kmt5a	0.22932	0.0211132	0.347539	0.000357991	0.224542	0.0546848
Krt77	-0.593572	0.00344062	-0.511973	0.0236175	-0.228985	0.442701
Lap3	0.691149	0.000233048	0.452607	0.0416036	0.157594	0.611586
Lats1	0.272705	0.00658375	0.26239	0.0159755	0.105196	0.476025
Lcmt2	-0.531999	0.000654606	-0.546199	0.000889298	-0.346036	0.0810265
Ldah	0.200386	0.0352364	0.207631	0.0446987	0.1481	0.215453
Ldlr	0.521984	0.00117605	0.373552	0.0467464	0.309527	0.138887
Lgi4	1.17023	3.36e-05	0.967531	0.00171015	0.560585	0.137926
Lgr4	0.695831	1.43e-06	0.579238	0.000170792	0.142955	0.54344
Lmcd1	0.913265	0.00134402	0.729333	0.0234821	0.399233	0.32054
Lmo1	-0.398802	0.00118311	-0.413856	0.00144017	-0.287707	0.0604226
Lonrf3	0.939324	3.55e-06	0.924879	9.37e-06	0.336696	0.241847
Lpin1	0.300543	0.00545269	0.303276	0.00910423	0.205252	0.133106
Lpp	0.643244	0.00330819	0.552356	0.0232919	0.197573	0.5611
Lrig1	0.687885	0.000213169	0.540363	0.00967621	0.27169	0.307212
Lrp4	1.0336	3.04e-06	0.80581	0.000831457	0.545173	0.0569989
Lrrc2	0.816345	0.0281432	0.832794	0.0382552	0.301873	0.58771
Lrrc75b	0.461969	0.000867861	0.385146	0.0128861	0.218825	0.250501
Luc7l	0.262324	0.00476471	0.350283	0.00016637	0.2111	0.0632218
Luzp2	0.444873	0.00280912	0.526697	0.000579247	0.192388	0.364072
Map2k5	-0.196768	0.0213396	-0.210882	0.020644	-0.172021	0.096234
Map4k2	-0.289547	0.00449579	-0.235607	0.0415744	0.0218628	0.915667
Mapk3	-0.246189	0.00153449	-0.251976	0.00219502	-0.165827	0.0935711
Matk	-0.322544	0.000251587	-0.240398	0.0166281	-0.106992	0.420138
Max	0.169433	0.0169236	0.158195	0.0437722	0.146587	0.0871428
Mcc	1.03597	1.6e-07	0.910221	9.37e-06	0.47175	0.0697515
Mcur1	0.382062	0.00093166	0.289446	0.0278426	0.121812	0.488599
Me3	-0.297557	0.00282087	-0.237537	0.035677	-0.20625	0.101934
Meaf6	-0.237314	0.000622861	-0.229121	0.0019566	-0.141448	0.115406
Med12	0.464882	0.00434676	0.399356	0.0277096	-0.11947	0.651688
Med16	-0.18244	0.0187575	-0.204605	0.0124499	-0.138556	0.150416
Megf10	1.15373	2.83e-05	0.787381	0.0125723	0.430697	0.274157
Mertk	1.5035	3.16e-07	0.86573	0.0116581	0.731059	0.0564057
Mettl16	0.444514	0.000338538	0.333641	0.0180135	0.290983	0.0643173
Mfap3l	0.619117	0.000202167	0.669915	0.000103279	0.143596	0.598975
Mfge8	1.71474	4.84e-06	1.05888	0.0152883	0.750319	0.139195
Mfn1	0.667887	7.12e-09	0.330004	0.0164183	0.270405	0.0831863
Mfsd10	-0.467048	0.0383238	-0.51853	0.0313259	-0.451269	0.0915494
Mid1ip1	0.755647	0.000422873	0.58253	0.0164183	0.331337	0.270665
Mindy2	0.310919	0.00202802	0.23247	0.045555	0.186807	0.152402
Mis12	0.272967	0.00727786	0.254402	0.022525	0.216102	0.0839601
Mlc1	1.54538	9.02e-06	1.09498	0.00519918	0.840891	0.0630791
Mmd2	0.552961	7.65e-06	0.42988	0.00158025	0.230291	0.176435
Mob1a	0.59933	0.000575808	0.46336	0.0186742	0.142879	0.616126
Mob3a	0.367085	0.0056864	0.427252	0.00183584	0.263083	0.114012
Mphosph9	0.30491	0.0232914	0.466822	0.000356232	0.140044	0.463372
Mplkip	-0.355046	0.0248238	-0.391896	0.0195912	-0.284742	0.142185
Msto1	-0.211503	0.0404831	-0.25629	0.0172016	-0.163886	0.204166
Mtf1	0.20492	0.0161951	0.235913	0.00817307	0.152181	0.152402
Mtmr11	0.84146	0.000423866	0.597365	0.0313393	0.587449	0.0501871
Mtss2	0.38705	0.00542628	0.345114	0.0252072	0.216669	0.242805
Mvd	0.3943	0.00134569	0.302196	0.031771	0.26332	0.0947114
Mxd1	0.235093	0.0410444	0.312237	0.00760519	0.0631231	0.737381
Myd88	0.455653	0.00416043	0.37647	0.0352302	0.314651	0.114819
Myo6	1.08679	1.17e-05	0.797369	0.00401537	0.308177	0.417194
Myorg	1.79369	8.45e-08	1.27846	0.000500977	0.772253	0.0857745
Mzf1	-0.367264	0.00788772	-0.332325	0.029505	-0.210022	0.251305
N4bp1	0.174602	0.0384038	0.201218	0.0234821	0.0939749	0.417194
N4bp2l1	-0.281467	0.000344407	-0.241388	0.00513185	-0.0562497	0.673555
Nacc2	0.317017	0.00410167	0.295637	0.0144328	0.153982	0.312592
Nadk2	0.608851	0.000128909	0.406421	0.0284387	0.327862	0.11837
Nagk	-0.185766	0.0200566	-0.245571	0.00234761	-0.0468124	0.723119
Naprt	1.14969	0.00093166	0.913964	0.0193441	0.424834	0.407161
Nat8f4	1.35358	3.58e-06	0.944687	0.00385394	0.720651	0.0557009
Ncan	0.272188	0.0426703	0.342356	0.0137349	0.120302	0.53727
Ndp	1.42264	4.64e-05	1.06742	0.00640982	0.281303	0.633196
Ndrg1	-0.358843	0.0462071	-0.422878	0.0254013	-0.331864	0.123777
Ndrg2	1.30022	1.78e-05	0.815137	0.0210352	0.557026	0.181395
Nebl	0.354547	0.00251285	0.278904	0.0366427	0.166817	0.304518
Nectin4	-0.380984	0.00958789	-0.36668	0.0215966	-0.2735	0.135692
Nfia	0.483471	2.94e-06	0.33783	0.0033714	0.134548	0.389676
Nfkbil1	-0.473635	3.22e-06	-0.30422	0.00896947	-0.142748	0.348751
Nhlrc2	0.334846	0.0155709	0.401512	0.00478884	0.163153	0.398351
Nktr	0.260807	0.00788772	0.308684	0.00224125	0.0960394	0.509689
Nkx3-1	-1.19371	0.00282257	-1.09972	0.0116116	-0.921237	0.0581309
Notch1	0.677601	0.00548032	0.583784	0.031771	0.121031	0.781402
Nqo2	0.415888	0.00600088	0.361992	0.0318429	0.166164	0.452669
Nr2e1	1.50911	4.85e-06	1.27079	0.000354052	0.599791	0.189983
Nrarp	1.24657	0.000196273	0.957803	0.0117164	0.320343	0.552174
Ntmt1	-0.219659	0.0259333	-0.27965	0.00552437	-0.106203	0.445278
Ntsr1	-0.69055	0.0245634	-0.811471	0.0118403	-0.476452	0.226059
Ntsr2	1.26415	9.82e-07	0.946661	0.000803326	0.649131	0.0525371
Nub1	-0.205414	0.0228082	-0.228697	0.0166098	-0.154633	0.17153
Nufip2	0.408985	0.000766905	0.408148	0.00160036	0.238775	0.13128
Numb	0.334598	0.0173864	0.308205	0.0488275	0.117468	0.58396
Nup153	0.288005	0.027468	0.418586	0.00119612	-0.00116686	0.996173
Nup50	0.260435	4.51e-05	0.241553	0.0003899	0.157219	0.0546439
Oaf	1.78328	4.25e-07	1.21841	0.00183584	0.769093	0.104221
Olfml1	1.18719	0.000642011	0.959703	0.0136768	0.52036	0.286719
Or10ad1	1.37524	2.28e-05	1.02782	0.00463636	0.715609	0.0930126
Osbpl10	-0.305613	0.0128908	-0.274557	0.0453536	-0.175538	0.286678
Osmr	1.49131	0.000317999	1.6839	8.8e-05	0.818025	0.12648
Otud5	-0.181926	5.82e-05	-0.107774	0.0474787	-0.0576029	0.398553
Pacsin3	0.899644	4.48e-06	0.661802	0.00233104	0.390937	0.141966
Padi2	1.09581	9.31e-05	0.859488	0.00607026	0.353491	0.402227
Papss2	1.49284	4.23e-05	1.10944	0.00697547	0.609945	0.232229
Paqr6	1.50464	0.00132639	1.24056	0.0173868	0.79368	0.20458
Patl1	0.292974	0.00806275	0.331754	0.00401537	0.0455413	0.823182
Pax6	1.29789	3.96e-05	1.16789	0.000586596	0.546143	0.213117
Pcbp2	-0.114516	0.024232	-0.119035	0.0295272	-0.0821289	0.201165
Pcdhgc3	0.883416	7.77e-06	0.52243	0.0249904	0.331777	0.235617
Pcf11	0.279289	0.010307	0.385916	0.000374482	0.221089	0.0991548
Pcgf5	0.442091	0.00343909	0.394032	0.0178881	0.193145	0.365466
Pcsk6	1.12506	3.55e-06	0.659771	0.0201412	0.413975	0.22544
Pde11a	-0.429955	0.00808854	-0.363951	0.0469567	-0.239334	0.270621
Pdgfrb	1.12242	0.000306721	0.770691	0.0332565	0.453809	0.307212
Per3	0.386867	0.00962092	0.388044	0.0155332	0.253064	0.182071
Phgdh	1.28908	0.000118201	0.857306	0.0284228	0.508376	0.288988
Phka1	0.701439	0.000172264	0.483226	0.0255402	0.201211	0.48768
Phkg1	1.46206	0.000179039	1.10671	0.0124499	0.585623	0.294597
Piga	0.628127	0.00755343	0.559535	0.0312821	0.490332	0.0897228
Pik3ca	0.264945	0.0140395	0.269885	0.019714	0.167199	0.230567
Pim3	0.305499	0.00411417	0.276299	0.0183585	0.236269	0.071832
Pitpnc1	0.272017	0.0187884	0.404853	0.000365872	0.131105	0.419921
Pla2g7	1.44025	8.89e-06	1.03487	0.0043962	0.667177	0.126363
Plcd4	1.21353	3.09e-05	0.935381	0.00376804	0.593667	0.126978
Pld2	0.819206	1.83e-05	0.611578	0.0040376	0.304597	0.264107
Plekhb1	0.883547	0.000139746	0.647987	0.0144328	0.37547	0.246771
Plpp3	1.57768	1.02e-05	1.27921	0.001041	0.651027	0.188354
Plxnb1	1.16525	1.17e-05	0.795958	0.00886015	0.537746	0.133106
Pmpca	-0.192176	0.000297595	-0.136695	0.0255392	-0.0427499	0.628269
Pnck	-0.346866	0.00186712	-0.32873	0.00651709	-0.246705	0.0775079
Pnn	0.239608	0.0148732	0.309067	0.00183584	0.194596	0.105969
Polr3gl	-0.205204	0.03764	-0.284299	0.00424527	-0.10331	0.455347
Pou3f2	0.594493	0.0298794	0.689767	0.0160568	-0.0201465	0.973102
Pou3f3	0.367091	0.00547739	0.45014	0.000844653	0.219545	0.204607
Ppp1r3d	0.997681	4.14e-07	0.728221	0.000743341	0.423595	0.110878
Ppp1r3g	2.05458	6.04e-07	1.3738	0.00289687	0.843426	0.13128
Prdm2	0.303799	0.000239633	0.271706	0.00243132	0.147867	0.18736
Prdx6	1.0119	2.95e-05	0.676586	0.0155332	0.40375	0.235605
Prex1	0.465169	0.00103031	0.456094	0.00257464	0.11355	0.624662
Prex2	1.35334	1.04e-06	1.03171	0.00064549	0.379418	0.364064
Prkd1	0.781112	0.000297595	0.578512	0.0183585	-0.0340469	0.943568
Prom1	0.798914	0.00534675	0.697625	0.0273771	0.445822	0.23468
Prox1os	-0.407344	0.0120803	-0.54324	0.000768483	-0.226657	0.295997
Prr5	1.03499	3.63e-05	0.876014	0.00129511	0.561768	0.0864221
Prrt1	-0.294824	0.00319494	-0.256858	0.0205276	-0.142169	0.303571
Prrx1	1.33665	6.08e-06	1.17948	0.000187479	0.465231	0.271859
Psat1	0.579459	0.000602984	0.432876	0.0249773	0.176076	0.499964
Psd2	1.07203	3.76e-06	0.856183	0.000707166	0.444851	0.161588
Psph	0.578509	1.05e-06	0.408026	0.00189151	0.292324	0.0582758
Pstk	-0.290339	0.020567	-0.366333	0.0042626	-0.12369	0.494135
Ptar1	0.406059	0.00199512	0.344167	0.0182204	0.212894	0.225464
Ptch1	0.568186	0.000193829	0.608894	0.000121046	0.208554	0.350258
Ptgs2	0.429176	0.0145753	0.555509	0.00174975	0.331352	0.12648
Ptn	0.734318	0.00045109	0.667528	0.00330038	0.48603	0.0666057
Ptpn12	0.472011	7.03e-05	0.552815	4.02e-06	0.231693	0.145427
Ptpn13	0.58525	0.0190441	0.614107	0.0212973	0.204955	0.589676
Ptpn9	0.166609	0.0445671	0.258769	0.00144017	0.106568	0.327796
Ptpru	-0.35254	0.0211388	-0.337311	0.045555	-0.267783	0.158749
Ptprz1	1.04341	8.88e-05	0.815559	0.00617355	0.209247	0.643593
Pxmp2	1.37817	5.28e-05	0.872185	0.0289979	0.666179	0.145103
Pygb	0.417881	0.000731416	0.324007	0.020644	0.138229	0.462799
Pym1	-0.256611	0.0113526	-0.25842	0.0179049	-0.18825	0.136308
Pyurf	0.370785	0.00322887	0.286409	0.0485907	0.161301	0.367348
Qki	0.871149	3.76e-05	0.753468	0.000996987	0.327972	0.279891
Rab23	0.270072	0.00426905	0.213567	0.0490042	0.151031	0.229551
Rab24	-0.210102	0.0167183	-0.225802	0.0157451	-0.00137697	0.99379
Rab26	-0.27991	0.0481217	-0.398682	0.00480671	-0.122133	0.554806
Rab31	0.607317	0.000208797	0.445613	0.0171889	0.241404	0.302776
Rab33a	-0.387903	2.31e-05	-0.227698	0.0374781	-0.183537	0.135386
Ranbp3l	1.36761	0.000170139	1.00823	0.0150813	0.55179	0.285441
Rapgef3	0.724691	0.00475281	0.62045	0.0305121	0.317106	0.385871
Rasa2	0.395174	0.00999983	0.342597	0.0468394	0.152314	0.499965
Rassf2	0.550405	0.00053707	0.397413	0.0299597	0.251696	0.25247
Rbfa	-0.202481	0.00991761	-0.18547	0.0322387	-0.0877427	0.436158
Rbm11	-0.416366	0.0271244	-0.433924	0.0322387	-0.28341	0.239793
Rbm12b2	0.463878	0.00718598	0.448628	0.0167064	0.38234	0.0692836
Rbm39	0.299172	0.011848	0.266407	0.0447879	0.11123	0.531611
Rbpms2	0.801966	0.00107111	0.662382	0.0158138	0.295349	0.416693
Rcor1	0.209663	0.0227878	0.258896	0.00630977	0.13904	0.241838
Rftn2	1.29384	5.62e-05	0.959913	0.0082115	0.631716	0.142185
Rfx4	1.30639	0.00150403	1.18387	0.00868262	0.381173	0.556182
Rfx7	0.279791	0.0198683	0.305294	0.016365	-0.0431286	0.842091
Rgcc	1.4711	6.65e-06	1.05363	0.00393054	0.671067	0.12648
Rgs12	0.337168	0.00828466	0.315386	0.0241656	0.243144	0.129508
Rgs20	1.1872	0.000250548	1.06296	0.00252736	0.518291	0.251555
Rnaseh2a	-0.235739	0.016229	-0.220092	0.0429327	-0.050589	0.765029
Rnf144a	0.462777	0.0200566	0.447817	0.0403013	-0.0272358	0.948021
Rnf19a	0.349341	0.000321072	0.355716	0.000509299	0.178419	0.171446
Rnf25	-0.199528	0.0380257	-0.252006	0.0113729	-0.161604	0.174568
Rnf31	-0.328682	0.0177098	-0.324525	0.0305858	-0.250212	0.145533
Rnf32	0.348569	0.00921837	0.329349	0.0240762	0.267714	0.104643
Rnpepl1	0.235844	0.0377273	0.256858	0.0339597	0.102285	0.534132
Rorb	1.33148	6.63e-05	1.17742	0.00109319	0.668044	0.13302
Rps6ka4	-0.296358	0.000329036	-0.22237	0.0176749	-0.0769641	0.561348
Runx2	-0.442696	6.47e-05	-0.373913	0.00189565	-0.250767	0.0806465
Rwdd4a	0.31085	0.00225275	0.231591	0.0497309	0.174775	0.192106
Ryk	0.411247	0.0105535	0.416752	0.0157786	0.245339	0.243641
S100b	0.925666	0.000367838	0.713655	0.0154104	0.513175	0.133106
S1pr1	1.94279	4.31e-07	1.5957	9.99e-05	0.827638	0.111671
Sall3	1.19435	0.00113186	1.05092	0.00960219	0.424907	0.434907
Samd8	0.214245	0.0163009	0.226346	0.0172016	0.126177	0.286114
Sardh	1.03989	3.18e-05	0.746647	0.00837829	0.363354	0.317368
Sash1	0.525654	0.00018351	0.419124	0.00779025	0.0818024	0.750074
Scara3	1.50555	3.56e-05	1.1379	0.00513468	0.591203	0.250815
Scd1	1.06371	1.84e-05	0.680159	0.0182849	0.597161	0.0631671
Scd2	0.60782	3.2e-05	0.422366	0.0118371	0.240553	0.243006
Scg3	0.873981	6.66e-05	0.643517	0.00972774	0.404292	0.1762
Sdr39u1	-0.280607	0.000228166	-0.248529	0.0027134	-0.125455	0.234785
Selenbp1	1.51269	6.8e-05	0.915159	0.0428257	0.396533	0.504928
Selenop	1.17723	6.76e-06	0.681858	0.0276693	0.62093	0.0682461
Sema6d	0.370228	0.00333463	0.333934	0.0159661	0.0953756	0.641643
Sephs2	-0.291285	0.00118311	-0.221044	0.0312821	-0.184847	0.109526
Septin3	-0.225604	0.000360783	-0.152125	0.0407772	-0.080241	0.391319
Serpine2	1.051	1.84e-05	0.750335	0.00682867	0.523912	0.108466
Sfxn3	-0.230554	0.000338538	-0.156759	0.0373436	-0.12431	0.145187
Sfxn5	0.903839	0.000190124	0.731432	0.00682867	0.43854	0.182375
Sgf29	-0.378018	0.00448427	-0.364306	0.0119241	-0.140614	0.476048
Sh3pxd2b	0.796346	8.4e-05	0.793521	0.000203566	0.434867	0.103528
Shld3	-0.641438	0.0412003	-0.766838	0.0212513	-0.217304	0.651278
Sik2	0.444014	0.0106885	0.536871	0.00259725	0.362622	0.0882648
Slc13a3	1.24115	0.000147419	0.976606	0.00760845	0.477828	0.310134
Slc14a1	1.68841	4e-05	1.29239	0.00471922	0.700348	0.220986
Slc15a2	1.08734	6.17e-05	0.780314	0.0117902	0.666057	0.053588
Slc1a2	1.20747	3.36e-06	1.01211	0.000287635	0.501088	0.158576
Slc1a3	1.7286	6.21e-06	1.31867	0.00175655	0.748543	0.150746
Slc1a4	0.318326	0.0155402	0.333413	0.0175055	0.207344	0.221129
Slc25a18	1.41964	0.000193829	1.12506	0.0085566	0.663689	0.203428
Slc25a27	-0.229736	0.0142962	-0.224623	0.0276693	-0.184352	0.108904
Slc35d1	0.558601	0.00935823	0.624769	0.00531754	0.196461	0.543882
Slc41a1	0.417576	0.000303955	0.335322	0.00971345	0.221619	0.148929
Slc4a4	1.11695	7.03e-05	0.959964	0.00170936	0.35115	0.409016
Slc6a11	1.28579	2.31e-05	0.871117	0.0125495	0.48999	0.255385
Slc7a2	1.42239	2.02e-05	1.18195	0.0011106	0.629526	0.166493
Slc8b1	1.27816	3.24e-05	0.774255	0.0335319	0.505322	0.243641
Slc9a3r1	1.33914	0.000228689	0.931056	0.0272521	0.487394	0.361466
Slf2	0.281146	0.033863	0.405674	0.0019566	0.144215	0.432923
Smad5	0.565908	3.76e-06	0.469052	0.000374482	0.243777	0.141687
Smim10l2a	-0.478665	6.21e-06	-0.280483	0.0245867	-0.146194	0.355029
Smim3	0.439482	0.00639541	0.462115	0.00695937	0.308242	0.128376
Smox	0.737196	3.63e-05	0.491015	0.0172538	0.345314	0.152402
Smpd2	0.688591	0.000410673	0.461179	0.0441617	0.27651	0.319435
Smurf2	0.183696	0.0360411	0.243051	0.00634475	0.11925	0.295013
Snca	-0.222431	0.0190441	-0.207019	0.0497779	-0.143433	0.243167
Snx18	0.339426	0.00316858	0.345479	0.0047007	0.129991	0.442327
Soat1	0.811315	1.21e-05	0.522328	0.0150693	0.36472	0.146682
Sox2	0.866049	0.00225275	0.747627	0.0173484	0.274594	0.530206
Sox21	1.50802	3.2e-05	1.35372	0.000500701	0.47582	0.381524
Sox6	0.532131	0.000372791	0.517015	0.0011955	0.23836	0.249734
Spag1	0.69478	0.00117605	0.528085	0.0302043	0.191812	0.570792
Sparcl1	0.77703	4.08e-05	0.529588	0.0153725	0.397238	0.11426
Spata33	-0.34653	0.0088157	-0.408998	0.00287902	-0.0980097	0.639487
Spire1	0.191609	0.0429928	0.310345	0.000729835	0.134078	0.27006
Srek1	0.319912	0.00497483	0.286557	0.0226457	0.217119	0.131862
Srsf6	-0.243115	0.0271458	-0.276446	0.0169157	-0.130758	0.385113
Stat5b	0.411844	0.00542148	0.426806	0.00682728	0.206655	0.311129
Steap3	1.23888	0.000121014	1.04544	0.00303599	0.558466	0.205273
Stk25	-0.230846	0.000208797	-0.172046	0.0154104	-0.125757	0.12648
Stk38	0.740155	1.87e-06	0.606512	0.000271982	0.277538	0.198731
Ston2	0.620587	0.000106588	0.610832	0.000316019	0.225723	0.333399
Tbcc	-0.322183	0.0133724	-0.32803	0.0191837	-0.184322	0.291057
Tceal6	-0.277198	0.00208785	-0.223796	0.0277512	-0.0687158	0.641483
Tesc	-0.221629	0.0429321	-0.263924	0.0212513	-0.0254195	0.902571
Tfap4	-0.575703	0.0293009	-0.638935	0.0226062	-0.38294	0.266144
Tfcp2l1	1.51603	1.98e-06	0.934817	0.0106708	0.512676	0.255137
Thoc3	-0.213399	0.0380224	-0.254516	0.017893	-0.180902	0.149756
Timp4	1.30395	3.76e-05	1.01234	0.00399571	0.679291	0.104643
Tjp1	0.327846	0.010206	0.412928	0.00145572	0.0488497	0.835242
Tlcd1	1.48597	3.56e-06	0.959433	0.00905791	0.516225	0.261141
Tlr3	1.76231	5.3e-07	1.19069	0.00234761	0.403412	0.466788
Tmc7	0.737713	0.00226086	0.555535	0.0455659	0.20671	0.590261
Tmem191	-0.399178	0.00169121	-0.306035	0.0350743	-0.140035	0.463915
Tmem229a	0.684469	0.000427333	0.55278	0.0113729	0.264077	0.34937
Tmem47	1.18631	1.05e-05	0.861135	0.00429514	0.517054	0.158749
Tnik	0.24247	0.0338158	0.325862	0.0047007	-0.00159986	0.994042
Tns3	0.717835	5.75e-06	0.516701	0.003458	0.394979	0.0532572
Tob2	0.452167	0.00601843	0.413805	0.0223604	0.186212	0.435064
Tor1aip2	0.329007	0.000428073	0.301592	0.00287902	0.206136	0.0858236
Tpmt	0.838007	3.48e-05	0.583266	0.0121299	0.244119	0.432435
Traf6	0.27905	0.0222952	0.345117	0.00595818	0.0926097	0.622498
Tril	1.24397	0.000376477	1.10761	0.00366181	0.282944	0.625986
Trp53bp2	0.758165	3.36e-05	0.456269	0.0353594	0.122969	0.704702
Trps1	0.335562	0.01571	0.424968	0.00261887	-0.0069972	0.982786
Tsc22d2	0.319858	0.00238904	0.294959	0.0104904	0.251899	0.0501871
Tspan15	0.863963	0.000111213	0.576444	0.0263405	0.321656	0.318663
Tspan7	0.440033	0.00175904	0.334885	0.0376954	0.231617	0.220093
Tst	1.31908	0.000417092	1.00428	0.0178881	0.45767	0.411838
Ttyh1	0.89497	7.77e-05	0.648579	0.0121299	0.431326	0.158102
Tubb2b	0.520005	0.00297438	0.529042	0.00447881	0.221124	0.376589
Tubg2	-0.395381	8.89e-06	-0.217789	0.0426285	-0.18262	0.126914
Ubp1	0.262415	0.0025059	0.274581	0.00263175	0.090596	0.487651
Ugp2	0.487846	0.000173269	0.402139	0.00513185	0.17286	0.367496
Usp54	0.329808	0.0108161	0.309943	0.0287144	0.195144	0.251305
Uspl1	0.200965	0.0278802	0.250095	0.00796633	0.190161	0.0792252
Vamp3	0.660812	9.29e-05	0.417032	0.0368259	0.246339	0.31243
Vcl	0.764834	2.14e-07	0.801042	5.04e-08	0.375383	0.0501871
Vhl	0.206869	0.0270008	0.223735	0.0249836	0.15129	0.197326
Vim	0.935121	0.000376477	0.736943	0.0129155	0.51402	0.137101
Vps37d	-0.265746	0.0242059	-0.261775	0.0427763	-0.0879974	0.628909
Vps9d1	-0.294269	0.00379881	-0.238083	0.0389723	-0.136052	0.33965
Vrk1	-0.363634	0.016229	-0.441497	0.00444102	-0.335823	0.0617917
Wdr13	-0.328221	0.00094996	-0.238162	0.038164	-0.0915231	0.561333
Wdr73	-0.359986	1.83e-05	-0.255361	0.00730447	-0.152039	0.188868
Wnk1	0.256106	0.0118519	0.33916	0.000898957	0.202282	0.105969
Ypel1	-0.327815	0.00286406	-0.364593	0.00147561	-0.199842	0.159258
Ythdc1	0.351122	0.00134402	0.300192	0.0135983	0.236455	0.0885129
Zbtb1	0.276133	0.0408183	0.368205	0.00686377	0.108979	0.584772
Zbtb22	-0.346402	0.00107013	-0.261623	0.0305858	-0.180242	0.204166
Zbtb40	0.736923	0.00498641	0.710585	0.0124499	0.322949	0.386524
Zbtb41	0.459267	0.00272275	0.404702	0.0166529	0.136072	0.569667
Zc3h12c	0.635718	0.000296941	0.577084	0.00243132	0.317464	0.178306
Zcchc24	1.05954	2.68e-06	0.855847	0.000445084	0.558632	0.0557009
Zfp112	-0.47765	0.00579814	-0.544828	0.00249656	-0.305264	0.174035
Zfp346	-0.185959	0.0432805	-0.20804	0.033664	-0.11499	0.348313
Zfp35	0.215972	0.0174935	0.247699	0.00931747	0.125377	0.300778
Zfp592	0.167143	0.0450679	0.215124	0.0121299	0.0717063	0.555441
Zfp628	-0.261621	0.0128908	-0.370847	0.000376442	-0.188467	0.153531
Zfp707	-0.399884	3.96e-05	-0.300092	0.0057593	-0.13018	0.368464
Zfp784	-0.486852	0.00343909	-0.670948	4.97e-05	-0.0423269	0.897726
Zfp821	-0.388576	1.92e-06	-0.219041	0.0230519	-0.199388	0.0604226
Zhx2	0.462893	0.00675535	0.688726	3.35e-05	0.212797	0.37628
Zhx3	0.188332	0.00634743	0.167543	0.0285275	0.0767791	0.444518
Znhit2	-0.348098	0.00011854	-0.319592	0.00102795	-0.141829	0.26931
Zswim1	-0.19652	0.0191319	-0.197365	0.0295764	-0.121712	0.27006
Zzz3	0.182761	0.00882314	0.212633	0.00314084	0.0609292	0.567014
