# Supplementary material for: Time-restricted feeding prevents memory impairments induced by obesogenic diet consumption, via hippocampal thyroid hormone signaling
Source: Mol Metab. 2024 Nov 6;90:102061. doi: 10.1016/j.molmet.2024.102061 (PMC11609524; doi:10.1016/j.molmet.2024.102061)
Supplement: Multimedia component 3 [file mmc3.zip]

Archive with 1 entries (1 files):
- Table S2.xlsm
