# Supplementary material for: Time-restricted feeding prevents memory impairments induced by obesogenic diet consumption, via hippocampal thyroid hormone signaling
Source: Mol Metab. 2024 Nov 6;90:102061. doi: 10.1016/j.molmet.2024.102061 (PMC11609524; doi:10.1016/j.molmet.2024.102061)
Supplement: Multimedia component 3 [file mmc3.zip › Table S2.xlsm]

## Sheet: Table S2
Geneid	Module	SYMBOL
ENSMUSG00000000202	brown	Btbd17
ENSMUSG00000000247	brown	Lhx2
ENSMUSG00000000296	brown	Tpd52l1
ENSMUSG00000000402	brown	Egfl6
ENSMUSG00000000567	brown	Sox9
ENSMUSG00000000794	brown	Kcnn3
ENSMUSG00000000957	brown	Mmp14
ENSMUSG00000001025	brown	S100a6
ENSMUSG00000001260	brown	Gabrg1
ENSMUSG00000001467	brown	Cyp51
ENSMUSG00000001507	brown	Itga3
ENSMUSG00000001555	brown	Fkbp10
ENSMUSG00000001700	brown	Gramd2b
ENSMUSG00000001864	brown	Aif1l
ENSMUSG00000002058	brown	Unc119
ENSMUSG00000002274	brown	Metrn
ENSMUSG00000002459	brown	Rgs20
ENSMUSG00000002475	brown	Abhd3
ENSMUSG00000002602	brown	Axl
ENSMUSG00000002688	brown	Prkd1
ENSMUSG00000002985	brown	Apoe
ENSMUSG00000003526	brown	Prodh
ENSMUSG00000003545	brown	Fosb
ENSMUSG00000003623	brown	Crot
ENSMUSG00000003974	brown	Grm3
ENSMUSG00000004056	brown	Akt2
ENSMUSG00000004558	brown	Ndrg2
ENSMUSG00000004892	brown	Bcan
ENSMUSG00000004902	brown	Slc25a18
ENSMUSG00000005089	brown	Slc1a2
ENSMUSG00000005360	brown	Slc1a3
ENSMUSG00000006205	brown	Htra1
ENSMUSG00000006301	brown	Tmbim1
ENSMUSG00000006522	brown	Itih3
ENSMUSG00000007097	brown	Atp1a2
ENSMUSG00000007682	brown	Dio2
ENSMUSG00000008035	brown	Mid1ip1
ENSMUSG00000008090	brown	Fgfrl1
ENSMUSG00000008384	brown	Sertad1
ENSMUSG00000008393	brown	Carhsp1
ENSMUSG00000008734	brown	Gprc5b
ENSMUSG00000009291	brown	Pttg1ip
ENSMUSG00000009614	brown	Sardh
ENSMUSG00000010663	brown	Fads1
ENSMUSG00000014361	brown	Mertk
ENSMUSG00000015085	brown	Entpd2
ENSMUSG00000015224	brown	Cyp2j9
ENSMUSG00000015305	brown	Sash1
ENSMUSG00000015312	brown	Gadd45b
ENSMUSG00000015484	brown	Fam163a
ENSMUSG00000015932	brown	Dstn
ENSMUSG00000016028	brown	Celsr1
ENSMUSG00000016194	brown	Hsd11b1
ENSMUSG00000016239	brown	Lonrf3
ENSMUSG00000017009	brown	Sdc4
ENSMUSG00000017390	brown	Aldoc
ENSMUSG00000017418	brown	Arl5b
ENSMUSG00000017724	brown	Etv4
ENSMUSG00000018459	brown	Slc13a3
ENSMUSG00000018476	brown	Kdm6b
ENSMUSG00000018541	brown	Cwc25
ENSMUSG00000018593	brown	Sparc
ENSMUSG00000019055	brown	Plod1
ENSMUSG00000019139	brown	Isyna1
ENSMUSG00000019232	brown	Etnppl
ENSMUSG00000019359	brown	Gdpd2
ENSMUSG00000019437	brown	Tlcd1
ENSMUSG00000019577	brown	Pdk4
ENSMUSG00000019803	brown	Nr2e1
ENSMUSG00000019822	brown	Smpd2
ENSMUSG00000019874	brown	Fabp7
ENSMUSG00000019916	brown	P4ha1
ENSMUSG00000019960	brown	Dusp6
ENSMUSG00000019997	brown	Ccn2
ENSMUSG00000020021	brown	Fgd6
ENSMUSG00000020037	brown	Rfx4
ENSMUSG00000020122	brown	Egfr
ENSMUSG00000020173	brown	Cobl
ENSMUSG00000020263	brown	Appl2
ENSMUSG00000020333	brown	Acsl6
ENSMUSG00000020397	brown	Med7
ENSMUSG00000020413	brown	Hus1
ENSMUSG00000020422	brown	Tns3
ENSMUSG00000020423	brown	Btg2
ENSMUSG00000020591	brown	Ntsr2
ENSMUSG00000020611	brown	Gna13
ENSMUSG00000020614	brown	Fam20a
ENSMUSG00000020733	brown	Nherf1
ENSMUSG00000020734	brown	Grin2c
ENSMUSG00000020805	brown	Slc13a5
ENSMUSG00000020828	brown	Pld2
ENSMUSG00000020893	brown	Per1
ENSMUSG00000020932	brown	Gfap
ENSMUSG00000020961	brown	Ston2
ENSMUSG00000021010	brown	Npas3
ENSMUSG00000021032	brown	Ngb
ENSMUSG00000021136	brown	Smoc1
ENSMUSG00000021238	brown	Aldh6a1
ENSMUSG00000021250	brown	Fos
ENSMUSG00000021286	brown	Zfyve21
ENSMUSG00000021318	brown	Gli3
ENSMUSG00000021340	brown	Gpld1
ENSMUSG00000021364	brown	Elovl2
ENSMUSG00000021376	brown	Tpmt
ENSMUSG00000021379	brown	Id4
ENSMUSG00000021453	brown	Gadd45g
ENSMUSG00000021466	brown	Ptch1
ENSMUSG00000021508	brown	Cxcl14
ENSMUSG00000021540	brown	Smad5
ENSMUSG00000021592	brown	Arsk
ENSMUSG00000021613	brown	Hapln1
ENSMUSG00000021670	brown	Hmgcr
ENSMUSG00000021702	brown	Thbs4
ENSMUSG00000021750	brown	Fam107a
ENSMUSG00000021792	brown	Prxl2a
ENSMUSG00000021823	brown	Vcl
ENSMUSG00000022018	brown	Rgcc
ENSMUSG00000022037	brown	Clu
ENSMUSG00000022040	brown	Ephx2
ENSMUSG00000022112	brown	Gpc5
ENSMUSG00000022122	brown	Ednrb
ENSMUSG00000022132	brown	Cldn10
ENSMUSG00000022146	brown	Osmr
ENSMUSG00000022219	brown	Cideb
ENSMUSG00000022253	brown	Nadk2
ENSMUSG00000022323	brown	Rida
ENSMUSG00000022469	brown	Rapgef3
ENSMUSG00000022505	brown	Emp2
ENSMUSG00000022546	brown	Gpt
ENSMUSG00000022574	brown	Naprt
ENSMUSG00000022602	brown	Arc
ENSMUSG00000022665	brown	Ccdc80
ENSMUSG00000022678	brown	Nde1
ENSMUSG00000022899	brown	Slc15a2
ENSMUSG00000022947	brown	Cbr3
ENSMUSG00000023034	brown	Nr4a1
ENSMUSG00000023046	brown	Igfbp6
ENSMUSG00000023913	brown	Pla2g7
ENSMUSG00000023951	brown	Vegfa
ENSMUSG00000023994	brown	Nfya
ENSMUSG00000024006	brown	Stk38
ENSMUSG00000024039	brown	Cbs
ENSMUSG00000024070	brown	Prkd3
ENSMUSG00000024140	brown	Epas1
ENSMUSG00000024190	brown	Dusp1
ENSMUSG00000024292	brown	Cyp4f14
ENSMUSG00000024330	brown	Col11a2
ENSMUSG00000024347	brown	Psd2
ENSMUSG00000024411	brown	Aqp4
ENSMUSG00000024413	brown	Npc1
ENSMUSG00000024427	brown	Spry4
ENSMUSG00000024486	brown	Hbegf
ENSMUSG00000024558	brown	Mapk4
ENSMUSG00000024565	brown	Sall3
ENSMUSG00000024593	brown	Megf10
ENSMUSG00000024620	brown	Pdgfrb
ENSMUSG00000024654	brown	Asrgl1
ENSMUSG00000024664	brown	Fads3
ENSMUSG00000024665	brown	Fads2
ENSMUSG00000024782	brown	Ak3
ENSMUSG00000024812	brown	Tjp2
ENSMUSG00000024827	brown	Gldc
ENSMUSG00000024867	brown	Pip5k1b
ENSMUSG00000024899	brown	Papss2
ENSMUSG00000024960	brown	Plcb3
ENSMUSG00000024978	brown	Gpam
ENSMUSG00000025203	brown	Scd2
ENSMUSG00000025537	brown	Phkg1
ENSMUSG00000025555	brown	Farp1
ENSMUSG00000025666	brown	Tmem47
ENSMUSG00000025731	brown	Mettl26
ENSMUSG00000025780	brown	Itih5
ENSMUSG00000025911	brown	Adhfe1
ENSMUSG00000025931	brown	Paqr8
ENSMUSG00000025937	brown	Lactb2
ENSMUSG00000025978	brown	Rftn2
ENSMUSG00000025981	brown	Coq10b
ENSMUSG00000026034	brown	Clk1
ENSMUSG00000026094	brown	Stk17b
ENSMUSG00000026173	brown	Plcd4
ENSMUSG00000026185	brown	Igfbp5
ENSMUSG00000026227	brown	2810459M11Rik
ENSMUSG00000026249	brown	Serpine2
ENSMUSG00000026255	brown	Efhd1
ENSMUSG00000026380	brown	Tfcp2l1
ENSMUSG00000026389	brown	Steap3
ENSMUSG00000026421	brown	Csrp1
ENSMUSG00000026424	brown	Gpr37l1
ENSMUSG00000026466	brown	Tor1aip1
ENSMUSG00000026473	brown	Glul
ENSMUSG00000026510	brown	Trp53bp2
ENSMUSG00000026546	brown	Cfap45
ENSMUSG00000026586	brown	Prrx1
ENSMUSG00000026600	brown	Soat1
ENSMUSG00000026628	brown	Atf3
ENSMUSG00000026687	brown	Aldh9a1
ENSMUSG00000026701	brown	Prdx6
ENSMUSG00000026728	brown	Vim
ENSMUSG00000026826	brown	Nr4a2
ENSMUSG00000026923	brown	Notch1
ENSMUSG00000026956	brown	Uap1l1
ENSMUSG00000027087	brown	Itgav
ENSMUSG00000027111	brown	Itga6
ENSMUSG00000027168	brown	Pax6
ENSMUSG00000027188	brown	Pamr1
ENSMUSG00000027239	brown	Mdk
ENSMUSG00000027253	brown	Lrp4
ENSMUSG00000027257	brown	Pacsin3
ENSMUSG00000027333	brown	Smox
ENSMUSG00000027339	brown	Rassf2
ENSMUSG00000027447	brown	Cst3
ENSMUSG00000027452	brown	Acss1
ENSMUSG00000027520	brown	Zdbf2
ENSMUSG00000027668	brown	Mfn1
ENSMUSG00000027737	brown	Slc7a11
ENSMUSG00000027803	brown	Wwtr1
ENSMUSG00000027881	brown	Prpf38b
ENSMUSG00000028015	brown	Ctso
ENSMUSG00000028088	brown	Fmo5
ENSMUSG00000028128	brown	F3
ENSMUSG00000028159	brown	Dapp1
ENSMUSG00000028194	brown	Ddah1
ENSMUSG00000028195	brown	Ccn1
ENSMUSG00000028223	brown	Decr1
ENSMUSG00000028273	brown	Pdlim5
ENSMUSG00000028341	brown	Nr4a3
ENSMUSG00000028480	brown	Glipr2
ENSMUSG00000028494	brown	Plin2
ENSMUSG00000028517	brown	Plpp3
ENSMUSG00000028655	brown	Mfsd2a
ENSMUSG00000028680	brown	Plk3
ENSMUSG00000028737	brown	Aldh4a1
ENSMUSG00000028766	brown	Alpl
ENSMUSG00000028919	brown	Arhgef19
ENSMUSG00000028923	brown	Necap2
ENSMUSG00000028927	brown	Padi2
ENSMUSG00000028955	brown	Vamp3
ENSMUSG00000028967	brown	Errfi1
ENSMUSG00000029084	brown	Cd38
ENSMUSG00000029135	brown	Fosl2
ENSMUSG00000029307	brown	Dmp1
ENSMUSG00000029309	brown	Sparcl1
ENSMUSG00000029401	brown	Rilpl2
ENSMUSG00000029413	brown	Naaa
ENSMUSG00000029446	brown	Psph
ENSMUSG00000029499	brown	Pxmp2
ENSMUSG00000029570	brown	Lfng
ENSMUSG00000029641	brown	Rasl11a
ENSMUSG00000029838	brown	Ptn
ENSMUSG00000030029	brown	Lrig1
ENSMUSG00000030087	brown	Klf15
ENSMUSG00000030088	brown	Aldh1l1
ENSMUSG00000030307	brown	Slc6a11
ENSMUSG00000030317	brown	Timp4
ENSMUSG00000030428	brown	Ttyh1
ENSMUSG00000030513	brown	Pcsk6
ENSMUSG00000030605	brown	Mfge8
ENSMUSG00000030701	brown	Plekhb1
ENSMUSG00000030761	brown	Myo7a
ENSMUSG00000030770	brown	Parva
ENSMUSG00000030847	brown	Bag3
ENSMUSG00000030849	brown	Fgfr2
ENSMUSG00000030888	brown	Rrp8
ENSMUSG00000031015	brown	Swap70
ENSMUSG00000031207	brown	Msn
ENSMUSG00000031283	brown	Chrdl1
ENSMUSG00000031347	brown	Cetn2
ENSMUSG00000031431	brown	Tsc22d3
ENSMUSG00000031596	brown	Slc7a2
ENSMUSG00000031604	brown	Msmo1
ENSMUSG00000031610	brown	Scrg1
ENSMUSG00000031639	brown	Tlr3
ENSMUSG00000031700	brown	Gpt2
ENSMUSG00000031762	brown	Mt2
ENSMUSG00000031765	brown	Mt1
ENSMUSG00000031785	brown	Adgrg1
ENSMUSG00000031808	brown	Slc27a1
ENSMUSG00000031979	brown	Cog2
ENSMUSG00000031980	brown	Agt
ENSMUSG00000031983	brown	2310022B05Rik
ENSMUSG00000032009	brown	Sesn3
ENSMUSG00000032014	brown	Oaf
ENSMUSG00000032038	brown	St3gal4
ENSMUSG00000032066	brown	Bco2
ENSMUSG00000032181	brown	Scg3
ENSMUSG00000032261	brown	Sh3bgrl2
ENSMUSG00000032281	brown	Acsbg1
ENSMUSG00000032348	brown	Gsta4
ENSMUSG00000032349	brown	Elovl5
ENSMUSG00000032482	brown	Cspg5
ENSMUSG00000032501	brown	Trib1
ENSMUSG00000032593	brown	Amigo3
ENSMUSG00000032607	brown	Amt
ENSMUSG00000032667	brown	Pon2
ENSMUSG00000032724	brown	Abtb2
ENSMUSG00000032737	brown	Inppl1
ENSMUSG00000032741	brown	Tpcn1
ENSMUSG00000032754	brown	Slc8b1
ENSMUSG00000032816	brown	Igdcc4
ENSMUSG00000032902	brown	Slc16a1
ENSMUSG00000033208	brown	S100b
ENSMUSG00000033306	brown	Lpp
ENSMUSG00000033577	brown	Myo6
ENSMUSG00000033720	brown	Sfxn5
ENSMUSG00000034055	brown	Phka1
ENSMUSG00000034463	brown	Scara3
ENSMUSG00000034471	brown	Caskin2
ENSMUSG00000034640	brown	Tiparp
ENSMUSG00000034765	brown	Dusp5
ENSMUSG00000034853	brown	Acot11
ENSMUSG00000034936	brown	Arl4d
ENSMUSG00000035048	brown	Anapc13
ENSMUSG00000035104	brown	Eva1a
ENSMUSG00000035237	brown	Lcat
ENSMUSG00000035621	brown	Midn
ENSMUSG00000035686	brown	Thrsp
ENSMUSG00000035805	brown	Mlc1
ENSMUSG00000035898	brown	Uba6
ENSMUSG00000036106	brown	Prr5
ENSMUSG00000036192	brown	Rorb
ENSMUSG00000036560	brown	Lgi4
ENSMUSG00000036585	brown	Fgf1
ENSMUSG00000036833	brown	Pnpla7
ENSMUSG00000036915	brown	Kirrel2
ENSMUSG00000037010	brown	Apln
ENSMUSG00000037031	brown	Tspan15
ENSMUSG00000037060	brown	Cavin3
ENSMUSG00000037071	brown	Scd1
ENSMUSG00000037266	brown	Rsrp1
ENSMUSG00000037447	brown	Arid5a
ENSMUSG00000037617	brown	Spag1
ENSMUSG00000037706	brown	Cd81
ENSMUSG00000037712	brown	Fermt2
ENSMUSG00000037868	brown	Egr2
ENSMUSG00000038094	brown	Atp13a4
ENSMUSG00000038393	brown	Txnip
ENSMUSG00000038418	brown	Egr1
ENSMUSG00000038612	brown	Mcl1
ENSMUSG00000038648	brown	Creb3l2
ENSMUSG00000039137	brown	Whrn
ENSMUSG00000039194	brown	Rlbp1
ENSMUSG00000039217	brown	Il18
ENSMUSG00000039234	brown	Sec24d
ENSMUSG00000039682	brown	Lap3
ENSMUSG00000039934	brown	Gsap
ENSMUSG00000040055	brown	Gjb6
ENSMUSG00000040138	brown	Ndp
ENSMUSG00000040188	brown	Scamp2
ENSMUSG00000040260	brown	Daam2
ENSMUSG00000040511	brown	Pvr
ENSMUSG00000040711	brown	Sh3pxd2b
ENSMUSG00000040740	brown	Slc25a34
ENSMUSG00000040759	brown	Cmtm5
ENSMUSG00000040957	brown	Cables1
ENSMUSG00000040997	brown	Abhd4
ENSMUSG00000041035	brown	Dpcd
ENSMUSG00000041329	brown	Atp1b2
ENSMUSG00000041423	brown	Paqr6
ENSMUSG00000041660	brown	Bbox1
ENSMUSG00000042312	brown	S100a13
ENSMUSG00000042608	brown	Stk40
ENSMUSG00000042903	brown	Foxo4
ENSMUSG00000043496	brown	Tril
ENSMUSG00000043969	brown	Emx2
ENSMUSG00000044576	brown	Garem2
ENSMUSG00000044674	brown	Fzd1
ENSMUSG00000044708	brown	Kcnj10
ENSMUSG00000044986	brown	Tst
ENSMUSG00000045092	brown	S1pr1
ENSMUSG00000045608	brown	Dbx2
ENSMUSG00000045817	brown	Zfp36l2
ENSMUSG00000045903	brown	Npas4
ENSMUSG00000046240	brown	Hepacam
ENSMUSG00000046312	brown	Myorg
ENSMUSG00000046352	brown	Gjb2
ENSMUSG00000046562	brown	Unc119b
ENSMUSG00000046688	brown	Tifa
ENSMUSG00000047090	brown	Tmem198b
ENSMUSG00000047446	brown	Arl4a
ENSMUSG00000047992	brown	Dipk1c
ENSMUSG00000048001	brown	Hes5
ENSMUSG00000048022	brown	Tmem229a
ENSMUSG00000048109	brown	Rbm15
ENSMUSG00000048148	brown	Nwd1
ENSMUSG00000048285	brown	Frmd6
ENSMUSG00000048424	brown	Ranbp3l
ENSMUSG00000048960	brown	Prex2
ENSMUSG00000049422	brown	Chchd10
ENSMUSG00000049553	brown	Polr1a
ENSMUSG00000049999	brown	Ppp1r3d
ENSMUSG00000050199	brown	Lgr4
ENSMUSG00000050211	brown	Pla2g4e
ENSMUSG00000050288	brown	Fzd2
ENSMUSG00000050423	brown	Ppp1r3g
ENSMUSG00000050721	brown	Plekho2
ENSMUSG00000050953	brown	Gja1
ENSMUSG00000051041	brown	Olfml1
ENSMUSG00000051234	brown	Rnf7
ENSMUSG00000051497	brown	Kcnj16
ENSMUSG00000051515	brown	Fam181b
ENSMUSG00000051590	brown	Map3k19
ENSMUSG00000051727	brown	Kctd14
ENSMUSG00000051910	brown	Sox6
ENSMUSG00000052430	brown	Bmpr1b
ENSMUSG00000052837	brown	Junb
ENSMUSG00000053062	brown	Jam2
ENSMUSG00000053093	brown	Myh7
ENSMUSG00000053398	brown	Phgdh
ENSMUSG00000053560	brown	Ier2
ENSMUSG00000053644	brown	Aldh7a1
ENSMUSG00000053646	brown	Plxnb1
ENSMUSG00000053819	brown	Camk2d
ENSMUSG00000054226	brown	Tprkb
ENSMUSG00000054252	brown	Fgfr3
ENSMUSG00000055027	brown	Smyd1
ENSMUSG00000055538	brown	Zcchc24
ENSMUSG00000055799	brown	Tcf7l1
ENSMUSG00000056515	brown	Rab31
ENSMUSG00000056749	brown	Nfil3
ENSMUSG00000056972	brown	Magel2
ENSMUSG00000057329	brown	Bcl2
ENSMUSG00000057604	brown	Lmcd1
ENSMUSG00000058135	brown	Gstm1
ENSMUSG00000058258	brown	Idi1
ENSMUSG00000058325	brown	Dock1
ENSMUSG00000058881	brown	Zfp516
ENSMUSG00000059325	brown	Hopx
ENSMUSG00000059336	brown	Slc14a1
ENSMUSG00000059447	brown	Hadhb
ENSMUSG00000060477	brown	Irak2
ENSMUSG00000060961	brown	Slc4a4
ENSMUSG00000061232	brown	H2-K1
ENSMUSG00000061517	brown	Sox21
ENSMUSG00000061740	brown	Cyp2d22
ENSMUSG00000062078	brown	Qki
ENSMUSG00000062480	brown	Acat3
ENSMUSG00000062866	brown	Phactr2
ENSMUSG00000064036	brown	Mro
ENSMUSG00000064246	brown	Chi3l1
ENSMUSG00000064373	brown	Selenop
ENSMUSG00000067279	brown	Ppp1r3c
ENSMUSG00000067567	brown	Hdac8
ENSMUSG00000067818	brown	Myl9
ENSMUSG00000068299	brown	Nat8f4
ENSMUSG00000068748	brown	Ptprz1
ENSMUSG00000068854	brown	H2bc21
ENSMUSG00000068874	brown	Selenbp1
ENSMUSG00000069763	brown	Tmem100
ENSMUSG00000070532	brown	Ccdc190
ENSMUSG00000071341	brown	Egr4
ENSMUSG00000071856	brown	Mcc
ENSMUSG00000073418	brown	C4b
ENSMUSG00000073424	brown	Cyp4f15
ENSMUSG00000073889	brown	Il11ra1
ENSMUSG00000074457	brown	S100a16
ENSMUSG00000074637	brown	Sox2
ENSMUSG00000075706	brown	Gpx4
ENSMUSG00000076435	brown	Acsf2
ENSMUSG00000078202	brown	Nrarp
ENSMUSG00000079057	brown	Cyp4v3
ENSMUSG00000079470	brown	Utp14b
ENSMUSG00000086815	brown	3110082J24Rik
ENSMUSG00000090129	brown	Or10ad1
ENSMUSG00000092035	brown	Peg10
ENSMUSG00000097881	brown	Celrr
ENSMUSG00000099696	brown	2900052N01Rik
ENSMUSG00000102918	brown	Pcdhgc3
