# Supplementary material for: Time-restricted feeding prevents memory impairments induced by obesogenic diet consumption, via hippocampal thyroid hormone signaling
Source: Mol Metab. 2024 Nov 6;90:102061. doi: 10.1016/j.molmet.2024.102061 (PMC11609524; doi:10.1016/j.molmet.2024.102061)
Supplement: Multimedia component 4 [file mmc4.zip › Table S3.xlsm]

## Sheet: green.module.gene.annot_HFS.adl
Geneid	Module	SYMBOL
ENSMUSG00000001467	green	Cyp51
ENSMUSG00000003545	green	Fosb
ENSMUSG00000005483	green	Dnajb1
ENSMUSG00000006362	green	Cbfa2t3
ENSMUSG00000006736	green	Tspan31
ENSMUSG00000007617	green	Homer1
ENSMUSG00000008384	green	Sertad1
ENSMUSG00000015312	green	Gadd45b
ENSMUSG00000017418	green	Arl5b
ENSMUSG00000018476	green	Kdm6b
ENSMUSG00000018541	green	Cwc25
ENSMUSG00000019916	green	P4ha1
ENSMUSG00000019960	green	Dusp6
ENSMUSG00000020069	green	Hnrnph3
ENSMUSG00000020190	green	Mknk2
ENSMUSG00000020482	green	Ccdc117
ENSMUSG00000020522	green	Mfap3
ENSMUSG00000020893	green	Per1
ENSMUSG00000021250	green	Fos
ENSMUSG00000021484	green	Lman2
ENSMUSG00000021587	green	Pcsk1
ENSMUSG00000021670	green	Hmgcr
ENSMUSG00000022114	green	Spry2
ENSMUSG00000022507	green	Hapstr1
ENSMUSG00000022602	green	Arc
ENSMUSG00000022799	green	Arhgap31
ENSMUSG00000023034	green	Nr4a1
ENSMUSG00000023951	green	Vegfa
ENSMUSG00000023994	green	Nfya
ENSMUSG00000024042	green	Sik1
ENSMUSG00000024063	green	Lbh
ENSMUSG00000024427	green	Spry4
ENSMUSG00000025025	green	Mxi1
ENSMUSG00000025402	green	Nab2
ENSMUSG00000025880	green	Smad7
ENSMUSG00000026034	green	Clk1
ENSMUSG00000026127	green	Imp4
ENSMUSG00000026360	green	Rgs2
ENSMUSG00000026773	green	Pfkfb3
ENSMUSG00000026819	green	Slc25a25
ENSMUSG00000026826	green	Nr4a2
ENSMUSG00000027472	green	Pdrg1
ENSMUSG00000027520	green	Zdbf2
ENSMUSG00000027881	green	Prpf38b
ENSMUSG00000028341	green	Nr4a3
ENSMUSG00000028680	green	Plk3
ENSMUSG00000028876	green	Epha10
ENSMUSG00000028967	green	Errfi1
ENSMUSG00000029135	green	Fosl2
ENSMUSG00000029394	green	Cdk2ap1
ENSMUSG00000029641	green	Rasl11a
ENSMUSG00000030168	green	Adipor2
ENSMUSG00000030847	green	Bag3
ENSMUSG00000030956	green	Fam53b
ENSMUSG00000031530	green	Dusp4
ENSMUSG00000031538	green	Plat
ENSMUSG00000031604	green	Msmo1
ENSMUSG00000031700	green	Gpt2
ENSMUSG00000032501	green	Trib1
ENSMUSG00000032593	green	Amigo3
ENSMUSG00000032641	green	Gpr19
ENSMUSG00000032902	green	Slc16a1
ENSMUSG00000033730	green	Egr3
ENSMUSG00000034640	green	Tiparp
ENSMUSG00000034765	green	Dusp5
ENSMUSG00000034936	green	Arl4d
ENSMUSG00000035621	green	Midn
ENSMUSG00000036052	green	Dnajb5
ENSMUSG00000036422	green	Pcdh8
ENSMUSG00000036432	green	Siah2
ENSMUSG00000037428	green	Vgf
ENSMUSG00000037447	green	Arid5a
ENSMUSG00000037868	green	Egr2
ENSMUSG00000038233	green	Gask1a
ENSMUSG00000038375	green	Trp53inp2
ENSMUSG00000038418	green	Egr1
ENSMUSG00000038612	green	Mcl1
ENSMUSG00000038648	green	Creb3l2
ENSMUSG00000038894	green	Irs2
ENSMUSG00000039714	green	Cplx3
ENSMUSG00000040511	green	Pvr
ENSMUSG00000040659	green	Efhd2
ENSMUSG00000040681	green	Hmgn1
ENSMUSG00000040721	green	Zfhx2
ENSMUSG00000042406	green	Atf4
ENSMUSG00000042608	green	Stk40
ENSMUSG00000042978	green	Sbk1
ENSMUSG00000045903	green	Npas4
ENSMUSG00000046562	green	Unc119b
ENSMUSG00000048285	green	Frmd6
ENSMUSG00000049516	green	Spty2d1
ENSMUSG00000049649	green	Gpr3
ENSMUSG00000049907	green	Rasl11b
ENSMUSG00000052684	green	Jun
ENSMUSG00000052837	green	Junb
ENSMUSG00000055866	green	Per2
ENSMUSG00000056708	green	Ier5
ENSMUSG00000056749	green	Nfil3
ENSMUSG00000057469	green	E2f6
ENSMUSG00000058881	green	Zfp516
ENSMUSG00000059991	green	Nptx2
ENSMUSG00000060257	green	Scrt2
ENSMUSG00000060733	green	Ipmk
ENSMUSG00000071341	green	Egr4
ENSMUSG00000084946	green	Dlx1as
ENSMUSG00000085795	green	Zfp703
ENSMUSG00000091971	green	Hspa1a

## Sheet: pink.module.gene.annot_HFS.adl
Geneid	Module	SYMBOL
ENSMUSG00000003814	pink	Calr
ENSMUSG00000004460	pink	Dnajb11
ENSMUSG00000009418	pink	Nav1
ENSMUSG00000019890	pink	Nts
ENSMUSG00000020048	pink	Hsp90b1
ENSMUSG00000020571	pink	Pdia6
ENSMUSG00000020889	pink	Nr1d1
ENSMUSG00000022136	pink	Dnajc3
ENSMUSG00000022769	pink	Sdf2l1
ENSMUSG00000023272	pink	Creld2
ENSMUSG00000024211	pink	Grm8
ENSMUSG00000024256	pink	Adcyap1
ENSMUSG00000025026	pink	Add3
ENSMUSG00000025809	pink	Itgb1
ENSMUSG00000025823	pink	Pdia4
ENSMUSG00000026864	pink	Hspa5
ENSMUSG00000027248	pink	Pdia3
ENSMUSG00000030220	pink	Arhgdib
ENSMUSG00000030352	pink	Tspan9
ENSMUSG00000031770	pink	Herpud1
ENSMUSG00000032115	pink	Hyou1
ENSMUSG00000032575	pink	Manf
ENSMUSG00000035274	pink	Tpbg
ENSMUSG00000040225	pink	Prrc2c
ENSMUSG00000040549	pink	Ckap5
ENSMUSG00000040856	pink	Dlk1
ENSMUSG00000041084	pink	Ostc
ENSMUSG00000042846	pink	Lrrtm3
ENSMUSG00000046321	pink	Hs3st2
ENSMUSG00000051351	pink	Zfp46
ENSMUSG00000051855	pink	Mest
ENSMUSG00000059824	pink	Dbp
ENSMUSG00000089774	pink	Slc5a3
