# Supplementary material for: Time-restricted feeding prevents memory impairments induced by obesogenic diet consumption, via hippocampal thyroid hormone signaling
Source: Mol Metab. 2024 Nov 6;90:102061. doi: 10.1016/j.molmet.2024.102061 (PMC11609524; doi:10.1016/j.molmet.2024.102061)
Supplement: Multimedia component 5 [file mmc5.zip › Table S4corr.xlsm]

## Sheet: yello.module.gene.annot_HFS.TRF
Geneid	Module	SYMBOL
ENSMUSG00000000202	yellow	Btbd17
ENSMUSG00000000296	yellow	Tpd52l1
ENSMUSG00000000567	yellow	Sox9
ENSMUSG00000001025	yellow	S100a6
ENSMUSG00000001507	yellow	Itga3
ENSMUSG00000001555	yellow	Fkbp10
ENSMUSG00000001700	yellow	Gramd2b
ENSMUSG00000001763	yellow	Tspan33
ENSMUSG00000002043	yellow	Trappc6a
ENSMUSG00000002274	yellow	Metrn
ENSMUSG00000002459	yellow	Rgs20
ENSMUSG00000002475	yellow	Abhd3
ENSMUSG00000002602	yellow	Axl
ENSMUSG00000002688	yellow	Prkd1
ENSMUSG00000002985	yellow	Apoe
ENSMUSG00000003526	yellow	Prodh
ENSMUSG00000003623	yellow	Crot
ENSMUSG00000003974	yellow	Grm3
ENSMUSG00000004558	yellow	Ndrg2
ENSMUSG00000004892	yellow	Bcan
ENSMUSG00000004902	yellow	Slc25a18
ENSMUSG00000005089	yellow	Slc1a2
ENSMUSG00000005360	yellow	Slc1a3
ENSMUSG00000006205	yellow	Htra1
ENSMUSG00000006522	yellow	Itih3
ENSMUSG00000007097	yellow	Atp1a2
ENSMUSG00000007682	yellow	Dio2
ENSMUSG00000008035	yellow	Mid1ip1
ENSMUSG00000008090	yellow	Fgfrl1
ENSMUSG00000008393	yellow	Carhsp1
ENSMUSG00000009291	yellow	Pttg1ip
ENSMUSG00000009614	yellow	Sardh
ENSMUSG00000010663	yellow	Fads1
ENSMUSG00000014361	yellow	Mertk
ENSMUSG00000015085	yellow	Entpd2
ENSMUSG00000015224	yellow	Cyp2j9
ENSMUSG00000015766	yellow	Eps8
ENSMUSG00000016028	yellow	Celsr1
ENSMUSG00000016194	yellow	Hsd11b1
ENSMUSG00000017009	yellow	Sdc4
ENSMUSG00000017390	yellow	Aldoc
ENSMUSG00000017724	yellow	Etv4
ENSMUSG00000018459	yellow	Slc13a3
ENSMUSG00000018585	yellow	Atox1
ENSMUSG00000018593	yellow	Sparc
ENSMUSG00000018677	yellow	Slc25a39
ENSMUSG00000019232	yellow	Etnppl
ENSMUSG00000019437	yellow	Tlcd1
ENSMUSG00000019803	yellow	Nr2e1
ENSMUSG00000019817	yellow	Plagl1
ENSMUSG00000019823	yellow	Mical1
ENSMUSG00000019874	yellow	Fabp7
ENSMUSG00000020037	yellow	Rfx4
ENSMUSG00000020122	yellow	Egfr
ENSMUSG00000020263	yellow	Appl2
ENSMUSG00000020422	yellow	Tns3
ENSMUSG00000020423	yellow	Btg2
ENSMUSG00000020591	yellow	Ntsr2
ENSMUSG00000020611	yellow	Gna13
ENSMUSG00000020614	yellow	Fam20a
ENSMUSG00000020642	yellow	Rnf144a
ENSMUSG00000020734	yellow	Grin2c
ENSMUSG00000020805	yellow	Slc13a5
ENSMUSG00000020932	yellow	Gfap
ENSMUSG00000021010	yellow	Npas3
ENSMUSG00000021238	yellow	Aldh6a1
ENSMUSG00000021255	yellow	Esrrb
ENSMUSG00000021286	yellow	Zfyve21
ENSMUSG00000021318	yellow	Gli3
ENSMUSG00000021340	yellow	Gpld1
ENSMUSG00000021508	yellow	Cxcl14
ENSMUSG00000021613	yellow	Hapln1
ENSMUSG00000021702	yellow	Thbs4
ENSMUSG00000021990	yellow	Spata13
ENSMUSG00000022018	yellow	Rgcc
ENSMUSG00000022037	yellow	Clu
ENSMUSG00000022040	yellow	Ephx2
ENSMUSG00000022112	yellow	Gpc5
ENSMUSG00000022122	yellow	Ednrb
ENSMUSG00000022132	yellow	Cldn10
ENSMUSG00000022146	yellow	Osmr
ENSMUSG00000022206	yellow	Npr3
ENSMUSG00000022219	yellow	Cideb
ENSMUSG00000022272	yellow	Myo10
ENSMUSG00000022323	yellow	Rida
ENSMUSG00000022469	yellow	Rapgef3
ENSMUSG00000022546	yellow	Gpt
ENSMUSG00000022574	yellow	Naprt
ENSMUSG00000022678	yellow	Nde1
ENSMUSG00000022899	yellow	Slc15a2
ENSMUSG00000023830	yellow	Igf2r
ENSMUSG00000023913	yellow	Pla2g7
ENSMUSG00000024039	yellow	Cbs
ENSMUSG00000024070	yellow	Prkd3
ENSMUSG00000024140	yellow	Epas1
ENSMUSG00000024292	yellow	Cyp4f14
ENSMUSG00000024330	yellow	Col11a2
ENSMUSG00000024347	yellow	Psd2
ENSMUSG00000024411	yellow	Aqp4
ENSMUSG00000024486	yellow	Hbegf
ENSMUSG00000024565	yellow	Sall3
ENSMUSG00000024593	yellow	Megf10
ENSMUSG00000024620	yellow	Pdgfrb
ENSMUSG00000024654	yellow	Asrgl1
ENSMUSG00000024665	yellow	Fads2
ENSMUSG00000024812	yellow	Tjp2
ENSMUSG00000024827	yellow	Gldc
ENSMUSG00000024899	yellow	Papss2
ENSMUSG00000024960	yellow	Plcb3
ENSMUSG00000024978	yellow	Gpam
ENSMUSG00000025537	yellow	Phkg1
ENSMUSG00000025555	yellow	Farp1
ENSMUSG00000025666	yellow	Tmem47
ENSMUSG00000025780	yellow	Itih5
ENSMUSG00000025911	yellow	Adhfe1
ENSMUSG00000025978	yellow	Rftn2
ENSMUSG00000026173	yellow	Plcd4
ENSMUSG00000026227	yellow	2810459M11Rik
ENSMUSG00000026249	yellow	Serpine2
ENSMUSG00000026255	yellow	Efhd1
ENSMUSG00000026380	yellow	Tfcp2l1
ENSMUSG00000026389	yellow	Steap3
ENSMUSG00000026421	yellow	Csrp1
ENSMUSG00000026424	yellow	Gpr37l1
ENSMUSG00000026473	yellow	Glul
ENSMUSG00000026510	yellow	Trp53bp2
ENSMUSG00000026586	yellow	Prrx1
ENSMUSG00000026701	yellow	Prdx6
ENSMUSG00000026728	yellow	Vim
ENSMUSG00000026923	yellow	Notch1
ENSMUSG00000026958	yellow	Dpp7
ENSMUSG00000027168	yellow	Pax6
ENSMUSG00000027239	yellow	Mdk
ENSMUSG00000027257	yellow	Pacsin3
ENSMUSG00000027447	yellow	Cst3
ENSMUSG00000027452	yellow	Acss1
ENSMUSG00000027577	yellow	Chrna4
ENSMUSG00000027737	yellow	Slc7a11
ENSMUSG00000027803	yellow	Wwtr1
ENSMUSG00000028015	yellow	Ctso
ENSMUSG00000028128	yellow	F3
ENSMUSG00000028159	yellow	Dapp1
ENSMUSG00000028194	yellow	Ddah1
ENSMUSG00000028195	yellow	Ccn1
ENSMUSG00000028470	yellow	Hint2
ENSMUSG00000028517	yellow	Plpp3
ENSMUSG00000028919	yellow	Arhgef19
ENSMUSG00000028923	yellow	Necap2
ENSMUSG00000028927	yellow	Padi2
ENSMUSG00000029026	yellow	Trp73
ENSMUSG00000029084	yellow	Cd38
ENSMUSG00000029094	yellow	Afap1
ENSMUSG00000029287	yellow	Tgfbr3
ENSMUSG00000029307	yellow	Dmp1
ENSMUSG00000029309	yellow	Sparcl1
ENSMUSG00000029413	yellow	Naaa
ENSMUSG00000029499	yellow	Pxmp2
ENSMUSG00000029570	yellow	Lfng
ENSMUSG00000029772	yellow	Ahcyl2
ENSMUSG00000029838	yellow	Ptn
ENSMUSG00000030088	yellow	Aldh1l1
ENSMUSG00000030264	yellow	Thumpd3
ENSMUSG00000030307	yellow	Slc6a11
ENSMUSG00000030317	yellow	Timp4
ENSMUSG00000030428	yellow	Ttyh1
ENSMUSG00000030513	yellow	Pcsk6
ENSMUSG00000030551	yellow	Nr2f2
ENSMUSG00000030605	yellow	Mfge8
ENSMUSG00000030701	yellow	Plekhb1
ENSMUSG00000031024	yellow	Dennd2b
ENSMUSG00000031209	yellow	Heph
ENSMUSG00000031283	yellow	Chrdl1
ENSMUSG00000031596	yellow	Slc7a2
ENSMUSG00000031610	yellow	Scrg1
ENSMUSG00000031639	yellow	Tlr3
ENSMUSG00000031709	yellow	Tbc1d9
ENSMUSG00000031762	yellow	Mt2
ENSMUSG00000031765	yellow	Mt1
ENSMUSG00000031980	yellow	Agt
ENSMUSG00000031983	yellow	2310022B05Rik
ENSMUSG00000032014	yellow	Oaf
ENSMUSG00000032181	yellow	Scg3
ENSMUSG00000032261	yellow	Sh3bgrl2
ENSMUSG00000032281	yellow	Acsbg1
ENSMUSG00000032353	yellow	Tmed3
ENSMUSG00000032482	yellow	Cspg5
ENSMUSG00000032578	yellow	Cish
ENSMUSG00000032607	yellow	Amt
ENSMUSG00000032667	yellow	Pon2
ENSMUSG00000032908	yellow	Sgpp2
ENSMUSG00000032942	yellow	Ucp3
ENSMUSG00000033088	yellow	Triobp
ENSMUSG00000033208	yellow	S100b
ENSMUSG00000033577	yellow	Myo6
ENSMUSG00000033720	yellow	Sfxn5
ENSMUSG00000034055	yellow	Phka1
ENSMUSG00000034361	yellow	Cpne2
ENSMUSG00000034449	yellow	Dhrs11
ENSMUSG00000034463	yellow	Scara3
ENSMUSG00000034853	yellow	Acot11
ENSMUSG00000035032	yellow	Nek11
ENSMUSG00000035104	yellow	Eva1a
ENSMUSG00000035237	yellow	Lcat
ENSMUSG00000035805	yellow	Mlc1
ENSMUSG00000036560	yellow	Lgi4
ENSMUSG00000036585	yellow	Fgf1
ENSMUSG00000037031	yellow	Tspan15
ENSMUSG00000037060	yellow	Cavin3
ENSMUSG00000037071	yellow	Scd1
ENSMUSG00000037465	yellow	Klf10
ENSMUSG00000037712	yellow	Fermt2
ENSMUSG00000038079	yellow	Tmem237
ENSMUSG00000038805	yellow	Six3
ENSMUSG00000039137	yellow	Whrn
ENSMUSG00000039194	yellow	Rlbp1
ENSMUSG00000039217	yellow	Il18
ENSMUSG00000039410	yellow	Prdm16
ENSMUSG00000039680	yellow	Mrps6
ENSMUSG00000039682	yellow	Lap3
ENSMUSG00000039735	yellow	Fnbp1l
ENSMUSG00000040055	yellow	Gjb6
ENSMUSG00000040138	yellow	Ndp
ENSMUSG00000040260	yellow	Daam2
ENSMUSG00000040711	yellow	Sh3pxd2b
ENSMUSG00000040740	yellow	Slc25a34
ENSMUSG00000040759	yellow	Cmtm5
ENSMUSG00000040957	yellow	Cables1
ENSMUSG00000040997	yellow	Abhd4
ENSMUSG00000041035	yellow	Dpcd
ENSMUSG00000041117	yellow	Ccdc8
ENSMUSG00000041423	yellow	Paqr6
ENSMUSG00000041598	yellow	Cdc42ep4
ENSMUSG00000042312	yellow	S100a13
ENSMUSG00000043091	yellow	Tuba1c
ENSMUSG00000043496	yellow	Tril
ENSMUSG00000044708	yellow	Kcnj10
ENSMUSG00000044986	yellow	Tst
ENSMUSG00000045092	yellow	S1pr1
ENSMUSG00000045136	yellow	Tubb2b
ENSMUSG00000045608	yellow	Dbx2
ENSMUSG00000045817	yellow	Zfp36l2
ENSMUSG00000046240	yellow	Hepacam
ENSMUSG00000046312	yellow	Myorg
ENSMUSG00000047992	yellow	Dipk1c
ENSMUSG00000048001	yellow	Hes5
ENSMUSG00000048078	yellow	Tenm4
ENSMUSG00000048424	yellow	Ranbp3l
ENSMUSG00000048960	yellow	Prex2
ENSMUSG00000049422	yellow	Chchd10
ENSMUSG00000050288	yellow	Fzd2
ENSMUSG00000050721	yellow	Plekho2
ENSMUSG00000050953	yellow	Gja1
ENSMUSG00000051041	yellow	Olfml1
ENSMUSG00000051497	yellow	Kcnj16
ENSMUSG00000051515	yellow	Fam181b
ENSMUSG00000052430	yellow	Bmpr1b
ENSMUSG00000052957	yellow	Gas1
ENSMUSG00000053062	yellow	Jam2
ENSMUSG00000053398	yellow	Phgdh
ENSMUSG00000053646	yellow	Plxnb1
ENSMUSG00000053931	yellow	Cnn3
ENSMUSG00000054252	yellow	Fgfr3
ENSMUSG00000054256	yellow	Msi1
ENSMUSG00000055538	yellow	Zcchc24
ENSMUSG00000055799	yellow	Tcf7l1
ENSMUSG00000056598	yellow	Drc3
ENSMUSG00000057604	yellow	Lmcd1
ENSMUSG00000058135	yellow	Gstm1
ENSMUSG00000058325	yellow	Dock1
ENSMUSG00000059325	yellow	Hopx
ENSMUSG00000059336	yellow	Slc14a1
ENSMUSG00000060798	yellow	Intu
ENSMUSG00000060961	yellow	Slc4a4
ENSMUSG00000061517	yellow	Sox21
ENSMUSG00000061740	yellow	Cyp2d22
ENSMUSG00000062480	yellow	Acat3
ENSMUSG00000062866	yellow	Phactr2
ENSMUSG00000064373	yellow	Selenop
ENSMUSG00000067279	yellow	Ppp1r3c
ENSMUSG00000068299	yellow	Nat8f4
ENSMUSG00000068748	yellow	Ptprz1
ENSMUSG00000068874	yellow	Selenbp1
ENSMUSG00000069763	yellow	Tmem100
ENSMUSG00000070532	yellow	Ccdc190
ENSMUSG00000073418	yellow	C4b
ENSMUSG00000073424	yellow	Cyp4f15
ENSMUSG00000074457	yellow	S100a16
ENSMUSG00000074637	yellow	Sox2
ENSMUSG00000075254	yellow	Heg1
ENSMUSG00000076435	yellow	Acsf2
ENSMUSG00000078202	yellow	Nrarp
ENSMUSG00000085069	yellow	Prdm16os
ENSMUSG00000086815	yellow	3110082J24Rik
ENSMUSG00000092274	yellow	Neat1
ENSMUSG00000097881	yellow	Celrr
ENSMUSG00000099696	yellow	2900052N01Rik
ENSMUSG00000102918	yellow	Pcdhgc3
ENSMUSG00000105352	yellow	C030018K13Rik

## Sheet: light green.module.gene.annot_H
Geneid	Module	SYMBOL
ENSMUSG00000000167	green	Pih1d2
ENSMUSG00000001627	green	Ifrd1
ENSMUSG00000003534	green	Ddr1
ENSMUSG00000003545	green	Fosb
ENSMUSG00000004610	green	Etfb
ENSMUSG00000005483	green	Dnajb1
ENSMUSG00000006362	green	Cbfa2t3
ENSMUSG00000007617	green	Homer1
ENSMUSG00000008384	green	Sertad1
ENSMUSG00000010307	green	Tmem86a
ENSMUSG00000011658	green	Fuz
ENSMUSG00000013089	green	Etv5
ENSMUSG00000015312	green	Gadd45b
ENSMUSG00000016239	green	Lonrf3
ENSMUSG00000016256	green	Ctsz
ENSMUSG00000016624	green	Phf21b
ENSMUSG00000017418	green	Arl5b
ENSMUSG00000018476	green	Kdm6b
ENSMUSG00000019916	green	P4ha1
ENSMUSG00000019960	green	Dusp6
ENSMUSG00000020190	green	Mknk2
ENSMUSG00000020482	green	Ccdc117
ENSMUSG00000020522	green	Mfap3
ENSMUSG00000020601	green	Trib2
ENSMUSG00000020766	green	Galk1
ENSMUSG00000020893	green	Per1
ENSMUSG00000021250	green	Fos
ENSMUSG00000021374	green	Nup153
ENSMUSG00000021587	green	Pcsk1
ENSMUSG00000021647	green	Cartpt
ENSMUSG00000021670	green	Hmgcr
ENSMUSG00000022090	green	Pdlim2
ENSMUSG00000022114	green	Spry2
ENSMUSG00000022602	green	Arc
ENSMUSG00000022763	green	Aifm3
ENSMUSG00000023034	green	Nr4a1
ENSMUSG00000023044	green	Csad
ENSMUSG00000023150	green	Ivns1abp
ENSMUSG00000023951	green	Vegfa
ENSMUSG00000023994	green	Nfya
ENSMUSG00000024014	green	Pim1
ENSMUSG00000024256	green	Adcyap1
ENSMUSG00000024357	green	Sil1
ENSMUSG00000024427	green	Spry4
ENSMUSG00000025981	green	Coq10b
ENSMUSG00000026600	green	Soat1
ENSMUSG00000026628	green	Atf3
ENSMUSG00000026826	green	Nr4a2
ENSMUSG00000026956	green	Uap1l1
ENSMUSG00000027351	green	Spred1
ENSMUSG00000027520	green	Zdbf2
ENSMUSG00000027881	green	Prpf38b
ENSMUSG00000028341	green	Nr4a3
ENSMUSG00000028680	green	Plk3
ENSMUSG00000028771	green	Ptpn12
ENSMUSG00000028967	green	Errfi1
ENSMUSG00000029049	green	Morn1
ENSMUSG00000029135	green	Fosl2
ENSMUSG00000029641	green	Rasl11a
ENSMUSG00000030847	green	Bag3
ENSMUSG00000031530	green	Dusp4
ENSMUSG00000031700	green	Gpt2
ENSMUSG00000032314	green	Etfa
ENSMUSG00000032487	green	Ptgs2
ENSMUSG00000032501	green	Trib1
ENSMUSG00000032515	green	Csrnp1
ENSMUSG00000032846	green	Zswim6
ENSMUSG00000033192	green	Lpcat2
ENSMUSG00000033730	green	Egr3
ENSMUSG00000034765	green	Dusp5
ENSMUSG00000034832	green	Tet3
ENSMUSG00000035329	green	Fbxo33
ENSMUSG00000035621	green	Midn
ENSMUSG00000035898	green	Uba6
ENSMUSG00000036052	green	Dnajb5
ENSMUSG00000036422	green	Pcdh8
ENSMUSG00000036432	green	Siah2
ENSMUSG00000036854	green	Hspb6
ENSMUSG00000037112	green	Sik2
ENSMUSG00000037253	green	Mex3c
ENSMUSG00000037266	green	Rsrp1
ENSMUSG00000037447	green	Arid5a
ENSMUSG00000037868	green	Egr2
ENSMUSG00000038418	green	Egr1
ENSMUSG00000038612	green	Mcl1
ENSMUSG00000038679	green	Trps1
ENSMUSG00000038894	green	Irs2
ENSMUSG00000040721	green	Zfhx2
ENSMUSG00000040738	green	Ints8
ENSMUSG00000041324	green	Inhba
ENSMUSG00000042599	green	Kdm7a
ENSMUSG00000042608	green	Stk40
ENSMUSG00000042978	green	Sbk1
ENSMUSG00000045903	green	Npas4
ENSMUSG00000046562	green	Unc119b
ENSMUSG00000047246	green	H2bc6
ENSMUSG00000048285	green	Frmd6
ENSMUSG00000048482	green	Bdnf
ENSMUSG00000049516	green	Spty2d1
ENSMUSG00000049649	green	Gpr3
ENSMUSG00000050390	green	C77080
ENSMUSG00000051427	green	Ccdc157
ENSMUSG00000051590	green	Map3k19
ENSMUSG00000052837	green	Junb
ENSMUSG00000053560	green	Ier2
ENSMUSG00000054204	green	Alkal2
ENSMUSG00000055866	green	Per2
ENSMUSG00000056708	green	Ier5
ENSMUSG00000056749	green	Nfil3
ENSMUSG00000057329	green	Bcl2
ENSMUSG00000058881	green	Zfp516
ENSMUSG00000059991	green	Nptx2
ENSMUSG00000060733	green	Ipmk
ENSMUSG00000063415	green	Cyp26b1
ENSMUSG00000063605	green	Ccdc102a
ENSMUSG00000063632	green	Sox11
ENSMUSG00000063889	green	Crem
ENSMUSG00000067931	green	Zfp948
ENSMUSG00000071341	green	Egr4
ENSMUSG00000074934	green	Grem1
ENSMUSG00000092035	green	Peg10
