# Supplementary material for: Time-restricted feeding prevents memory impairments induced by obesogenic diet consumption, via hippocampal thyroid hormone signaling
Source: Mol Metab. 2024 Nov 6;90:102061. doi: 10.1016/j.molmet.2024.102061 (PMC11609524; doi:10.1016/j.molmet.2024.102061)
Supplement: Multimedia component 6 [file mmc6.zip › Table S5.xlsm]

## Sheet: genes_intersection.astrocytic_b
ORM correlated genes expressed in astrocytes,rescued by TRF
Symbol	Thyroid hormone target
Btbd17
Sox9
Rgs20	yes
Abhd3
Axl
Apoe
Crot
Grm3
Ndrg2
Bcan
Slc25a18
Slc1a2
Slc1a3	yes
Htra1	yes
Itih3
Atp1a2	yes
Dio2
Fgfrl1	yes
Fads1
Mertk
Entpd2	yes
Hsd11b1
Aldoc	yes
Etv4
Slc13a3
Tlcd1
Nr2e1
Fabp7
Rfx4
Egfr	yes
Appl2
Ntsr2
Gna13
Fam20a
Grin2c
Slc13a5
Gfap
Npas3
Aldh6a1
Zfyve21
Cxcl14
Hapln1
Clu
Ephx2
Ednrb
Cldn10
Rapgef3
Gpt
Slc15a2
Pla2g7	yes
Cbs	yes
Psd2
Aqp4
Megf10	yes
Pdgfrb
Fads2
Tjp2
Gldc
Gpam	yes
Phkg1
Tmem47	yes
Adhfe1
Rftn2
Plcd4
Prdx6
Notch1
Pax6
Pacsin3
Acss1
Slc7a11	yes
Ctso
F3
Ddah1
Sparcl1
Naaa	yes
Ptn
Aldh1l1
Slc6a11
Ttyh1
Mfge8	yes
Chrdl1
Slc7a2
Mt2
Mt1
2310022B05Rik	yes
Scg3	yes
Acsbg1	yes
Pon2
Myo6
Sfxn5
Phka1
Lcat	yes
Mlc1
Fgf1
Il18
Gjb6
Daam2	yes
Sh3pxd2b
Paqr6
Tril
Kcnj10	yes
Tst
S1pr1
Dbx2
Zfp36l2
Hepacam
Hes5	yes
Gja1
Fam181b
Bmpr1b
Jam2
Plxnb1
Fgfr3	yes
Gstm1
Dock1
Slc14a1	yes
Slc4a4
Sox21
Ppp1r3c	yes
Ptprz1
Cyp4f15
Sox2
Nrarp	yes
