# Supplementary material for: Time-restricted feeding prevents memory impairments induced by obesogenic diet consumption, via hippocampal thyroid hormone signaling
Source: Mol Metab. 2024 Nov 6;90:102061. doi: 10.1016/j.molmet.2024.102061 (PMC11609524; doi:10.1016/j.molmet.2024.102061)
Supplement: Multimedia component 7 [file mmc7.zip › Table S6.xlsm]

## Sheet: DEG_HCzt15.vs.HCzt3_overlap_NC.
GeneName	LOG2FC_NC.adlib	padj_NC.adlib	LOG2FC_HFS.TRF	padj_HFS.TRF	LOG2FC_HFS.adlib	padj_HFS.adlib
1810021B22Rik	0.719712	0.029555	0.726151	0.0251066	0.125437	0.795484
1810037I17Rik	0.284282	0.00836819	0.373194	0.000392649	0.19229	0.103488
2310022B05Rik	0.821836	0.00325328	0.672295	0.0212615	0.394579	0.227237
2900052N01Rik	1.04522	0.00212354	1.045	0.00257452	0.183638	0.71236
3110039M20Rik	-0.689972	0.00119245	-0.609001	0.00502031	-0.333841	0.167016
3110082J24Rik	1.26924	0.00432644	0.978941	0.0342435	0.399671	0.479596
4930523C07Rik	1.05376	0.00773338	1.00278	0.0116304	0.422046	0.377122
4931406C07Rik	0.59927	0.000922953	0.591649	0.0012793	0.109496	0.674499
A330023F24Rik	0.552899	0.0307786	1.09392	3,37E-06	0.474688	0.0737336
AA387883	1.21459	0.00404085	1.02996	0.0173686	0.431479	0.407953
Abhd3	0.851791	0.000327336	0.772073	0.00153534	0.420395	0.120665
Abhd4	0.818305	0.000590463	0.810387	0.000807284	0.498933	0.057011
Ablim1	0.269154	0.0312257	0.372416	0.00207203	0.238422	0.0688071
Abtb2	0.520127	0.0045924	0.409774	0.0321335	0.361204	0.0685972
Acad12	0.577824	0.0389587	0.566178	0.0433944	-0.00297767	0.995726
Acadl	0.896539	0.00146863	0.721214	0.0144805	0.220419	0.560878
Acsbg1	1.07742	0.00652129	1.002	0.0137541	0.691461	0.114652
Acsl6	0.393373	0.00325328	0.303048	0.0315846	0.262774	0.0731846
Actl6b	-0.27086	0.000965568	-0.306553	0.000186664	-0.124444	0.194214
Adamts1	0.973351	0.00305452	1.16797	0.000339942	0.423792	0.280715
Adamts13	-0.667268	0.048516	-0.765658	0.0257431	-0.497005	0.180689
Adgre5	0.995039	0.0144707	1.17964	0.00270111	0.350533	0.48533
Adhfe1	0.941576	0.00745705	1.01393	0.00410107	0.612221	0.113759
Adra1a	0.642803	0.0108551	0.53682	0.0376448	0.511207	0.0530895
Agt	1.03239	0.0275262	1.09418	0.0196662	0.616102	0.246091
Akap7	0.312578	0.0433587	0.340556	0.0265886	0.190701	0.275098
Akt2	0.313476	0.0128258	0.428976	0.000443878	0.194649	0.164096
Alas2	1.41143	1,56E-06	1.37927	5,41E-06	0.235216	0.574877
Aldh4a1	0.651532	0.000922953	0.538303	0.00835759	0.123349	0.662151
Aldh6a1	0.645446	0.00204684	0.489195	0.0269067	0.14815	0.60815
Aldoc	1.12541	0.00278974	1.15607	0.00252234	0.759635	0.0651969
Alpl	1.49508	0.000356374	1.57692	0.000162885	0.829731	0.0752798
Amigo2	0.431762	0.00463005	0.369946	0.0188877	0.214466	0.225107
Ammecr1l	0.360917	0.00103304	0.459452	2,09E-05	0.230184	0.0554379
Amot	0.558582	0.00563225	0.520696	0.0117273	0.204287	0.413096
Anapc13	0.394168	0.0200723	0.420481	0.0129979	0.178253	0.377381
Ankrd13d	-0.369913	1,17E-05	-0.296725	0.000878551	-0.250389	0.0063657
Anxa5	0.614916	0.0230689	0.714199	0.00774904	0.498664	0.0833551
Ap3b2	-0.265458	0.0261693	-0.559397	3,84E-07	-0.249499	0.0439132
Apln	1.03821	0.00466341	1.2845	0.000386888	0.596998	0.146628
Apoe	1.39445	0.000117235	1.15321	0.00231679	0.767697	0.0587109
Appl2	0.72037	0.0034275	0.710631	0.00461845	0.329048	0.258831
Aqp4	1.05583	0.00576986	1.11816	0.00380269	0.456828	0.319253
Armt1	-0.323757	0.000892723	-0.360553	0.000221827	-0.130064	0.265773
Arrb2	-0.280988	0.0026901	-0.30363	0.00130008	-0.144381	0.179359
Arsk	0.813133	0.0242905	0.727561	0.04327	0.385593	0.350786
Asap1	-0.289965	0.00376869	-0.318505	0.00153476	-0.102981	0.40847
Asns	-0.318954	0.000255122	-0.392832	6,04E-06	-0.202021	0.0346186
Asrgl1	0.706682	0.00146863	0.740276	0.001001	0.431067	0.0809409
Atl1	-0.305779	0.000793239	-0.396433	1,03E-05	-0.216689	0.0271703
Atoh8	1.00472	0.0205749	1.18287	0.00563096	0.212911	0.733395
Atp11a	0.661302	0.0034288	0.597595	0.0102123	0.123455	0.705733
Atp13a4	1.24451	3,48E-05	0.721507	0.0273497	0.241877	0.561382
Atp1a2	1.24522	0.000221704	1.09435	0.00170526	0.697979	0.0642699
Atp1b2	0.703292	0.00149723	0.731353	0.00113374	0.343138	0.181419
Atp6v0a2	0.421575	0.000737728	0.302035	0.0220853	0.22312	0.113675
Atp6v0e	1.22083	0.00411638	0.946571	0.034217	0.182813	0.77586
Axl	1.15276	0.000360245	1.21388	0.00019933	0.684905	0.0554797
B3galt6	-0.329034	0.00830953	-0.360507	0.00385256	-0.142939	0.337071
Bambi	0.732384	0.0011324	0.76415	0.000673352	0.236448	0.401625
Bcl2	0.667233	0.000543184	0.546553	0.00632018	0.391895	0.0669055
Bco2	1.00812	0.00230336	0.877818	0.00924324	0.426878	0.274973
Bin1	-0.28309	0.000409013	-0.266752	0.00116646	0.0104108	0.941127
Bloc1s1	0.408269	0.0441339	0.571649	0.00338426	0.318139	0.142494
Bmpr1b	0.773916	0.00769594	1.03258	0.000247009	0.459646	0.153744
Bola3	0.306616	0.0165213	0.348845	0.00561974	0.159482	0.280355
C4b	0.92768	0.00780201	1.09081	0.00160508	0.655717	0.0826482
Cald1	0.751877	0.0184238	0.664945	0.0426297	0.221835	0.599455
Calhm2	-0.512146	0.0479677	-0.633589	0.0112447	-0.417507	0.123264
Camkmt	-0.364991	0.000797524	-0.272777	0.0163305	-0.159643	0.205957
Camkv	-0.327548	3,31E-05	-0.403983	3,24E-07	-0.230247	0.00691934
Capn1	-0.293309	0.0053624	-0.298783	0.00516691	-0.0813702	0.558455
Car11	-0.342616	0.0163012	-0.304043	0.0382689	-0.2002	0.212961
Car2	0.873013	0.00538307	0.681083	0.0394992	0.242383	0.559169
Caskin2	0.579747	0.0100563	0.471256	0.0448841	0.408999	0.0949014
Castor1	0.906183	0.0389587	0.915968	0.0347837	0.703135	0.12554
Cavin1	0.919485	0.0140349	1.17356	0.00136625	0.604162	0.141728
Cbs	0.948552	0.0204665	1.06163	0.00912229	0.799147	0.0637065
Ccdc6	0.284791	1,01E-05	0.299525	5,68E-06	0.216088	0.00153045
Ccdc8	1.23811	0.00171801	1.03867	0.0110354	0.326306	0.530569
Ccdc80	0.684439	0.0480923	0.956464	0.00347797	0.16409	0.731591
Ccn1	1.58127	0.00458897	1.95929	0.000310617	0.704947	0.283935
Ccn3	-0.449599	0.0416431	-0.881692	1,61E-05	-0.418116	0.0684011
Ccna2	0.748379	0.0472829	0.790571	0.0341925	0.202061	0.686746
Ccnd1	-0.439373	0.00126247	-0.40058	0.0043018	-0.150219	0.37618
Ccnd3	0.887139	0.0111217	0.79671	0.0266424	0.377622	0.371391
Ccnjl	0.543115	0.000710508	0.471815	0.00437744	0.265246	0.149109
Cdc42ep4	0.601702	0.00323891	0.860599	1,53E-05	0.38015	0.0926128
Cdh19	1.81725	1,44E-05	1.55683	0.000294499	0.901473	0.0553635
Cdv3	0.298309	0.000417309	0.318579	0.000180854	0.253464	0.0039992
Celf5	-0.317127	0.000255122	-0.34993	6,01E-05	-0.24345	0.00824704
Celrr	0.942929	0.0499013	1.01785	0.0323723	0.383873	0.511885
Celsr1	1.27484	0.000549758	1.13561	0.00269959	0.227656	0.668555
Cenpx	0.4369	0.0163677	0.368931	0.048626	0.128874	0.591922
Cep128	0.421586	0.0420076	0.811018	2,08E-05	0.139849	0.604381
Cflar	0.811873	0.000147786	0.78655	0.000311013	0.30156	0.246203
Chac1	-0.434275	0.00115501	-0.334917	0.0161562	-0.0523323	0.799061
Chil1	1.04336	0.000743517	0.928085	0.00344853	0.427941	0.246651
Chrdl1	1.13719	0.00501039	1.78378	6,08E-06	0.586403	0.207267
Chrna5	-0.682409	0.00540307	-0.71305	0.00401919	-0.247551	0.414664
Chsy1	0.499733	0.00325411	0.405738	0.0215659	0.259774	0.17894
Ciao2a	0.272414	0.038413	0.390075	0.00190924	0.172796	0.239096
Cib1	0.532438	0.00821438	0.607203	0.00248797	0.389487	0.07433
Cideb	1.41718	0.000157509	1.4709	9,37E-05	0.609185	0.16365
Clic1	0.987627	0.0209229	0.870902	0.0473058	0.340758	0.529434
Clu	1.29549	7,30E-05	0.991014	0.0041144	0.533636	0.167134
Cmtm3	1.0953	0.000606306	1.04151	0.00126433	0.621372	0.0788387
Cmtm5	0.903942	0.00565784	1.07304	0.000951595	0.502481	0.175427
Cnn3	0.729519	0.00119245	0.687972	0.00288095	0.413158	0.102515
Cnnm4	0.378721	0.0358206	0.369206	0.043121	0.283686	0.143751
Cnot6	0.316498	0.0171084	0.333008	0.0119516	-0.0215175	0.919692
Cog1	-0.384004	0.000175115	-0.60572	9,61E-10	-0.195535	0.0926942
Col1a2	1.28465	0.0441339	1.57007	0.0119903	0.255242	0.781976
Col23a1	1.08494	0.017228	0.938654	0.0460823	0.122643	0.865809
Colgalt1	0.371231	0.00128816	0.282091	0.0196662	0.238229	0.0591025
Copz2	0.64237	0.0226035	0.726918	0.0092359	0.234483	0.506626
Coq10b	0.477001	0.012864	0.682024	0.000212974	0.121636	0.642603
Coro1a	-0.296778	0.00257265	-0.342135	0.000513815	-0.0749144	0.572293
Cpne7	-0.364779	0.0105013	-0.633792	2,93E-06	-0.282603	0.0640496
Cpsf4	0.508702	0.00773338	0.702702	0.000139897	0.316482	0.131539
Crkl	0.264898	0.000944715	0.323945	4,41E-05	0.209091	0.0136133
Crlf3	0.48685	0.00159944	0.565377	0.000216013	0.303232	0.0741508
Crmp1	-0.341538	0.000101507	-0.421158	1,59E-06	-0.234434	0.0136828
Crot	0.462699	0.0401895	0.5121	0.0221635	0.203485	0.455129
Cryab	0.703433	0.0197504	0.761248	0.0115476	0.338091	0.341928
Crym	-0.320932	0.0261202	-0.470892	0.00070015	-0.242014	0.119227
Cryzl2	1.15504	0.0051446	1.0328	0.0152188	0.599628	0.208512
Cst3	1.01892	0.000256334	1.02672	0.000292277	0.593638	0.0553635
Ctdsp1	0.907475	0.00131449	0.796984	0.00621014	0.447399	0.168686
Ctdspl	0.476655	0.000826275	0.515201	0.000312525	0.198797	0.24229
Cth	0.761874	0.0332345	0.721875	0.0460155	0.397414	0.338642
Ctso	1.14252	0.00027562	0.945856	0.00384252	0.304815	0.456085
Cyb5a	0.284089	0.0249156	0.431306	0.000363493	0.251803	0.0570747
Cyp2d22	1.24268	0.00153821	1.30048	0.00104935	0.711438	0.106058
Cyp2j9	1.04698	0.00478973	1.16834	0.00163921	0.63652	0.122295
Cyp4f14	1.35624	0.000135468	0.99781	0.00710548	0.651635	0.10642
Cyp4f15	1.44058	0.000819733	1.01918	0.0244888	0.629573	0.209798
Cyp4v3	0.655008	0.00544241	0.620879	0.00870433	0.157219	0.623497
D3Ertd751e	0.341134	0.0490252	0.419989	0.0130226	0.148346	0.479724
Dact2	-0.266816	0.0362724	-0.431528	0.000361329	-0.177185	0.208512
Dap	0.492626	0.0388764	0.502236	0.0359332	0.0311802	0.936912
Dbi	0.895386	0.000985172	0.904541	0.00105089	0.298675	0.378802
Dbx2	1.0331	0.00135839	0.989978	0.00269995	0.48229	0.199923
Dcxr	0.776985	0.00189093	0.808934	0.0013118	0.511246	0.062626
Ddah1	0.886123	0.00403639	0.939103	0.00255757	0.596977	0.0769872
Ddah2	0.855308	0.000739032	0.673472	0.010896	0.40872	0.16258
Ddit4	0.305817	0.0280816	0.443337	0.000951251	0.267304	0.0677069
Ddr2	0.814969	0.00409324	0.587073	0.0492932	0.41422	0.201198
Ddx46	-0.29925	0.00597831	-0.413348	0.000101846	-0.197289	0.0998798
Decr1	0.797362	0.00361097	0.654305	0.0217338	0.138261	0.732024
Depdc5	-0.299622	0.00240385	-0.386644	6,93E-05	-0.198017	0.0665265
Dhdh	0.336425	0.0212622	0.533568	0.000114797	0.22824	0.153144
Dhx57	-0.33252	0.0173979	-0.505388	0.000164314	-0.227701	0.134672
Dimt1	-0.320515	0.0298018	-0.316692	0.0329924	-0.180722	0.283008
Dnai1	0.821242	0.0231133	0.922502	0.00999028	0.0458455	0.939767
Dnajc1	0.333236	0.028549	0.333952	0.0287555	0.136901	0.460069
Dsp	0.676227	0.000101609	0.416768	0.027268	0.240867	0.258196
Dtna	0.309176	0.00292547	0.440715	1,38E-05	0.244975	0.0268873
Dtwd1	-0.320024	0.0205107	-0.297971	0.0329634	-0.154126	0.340219
Dus2	-0.323983	0.0331032	-0.322727	0.0363661	-0.122786	0.514622
Dusp1	0.74797	0.00576988	0.863358	0.0014248	0.555773	0.0566206
Dusp16	0.455608	0.0171084	0.585972	0.00162015	0.16656	0.484413
Dync2i1	-0.314067	0.0209606	-0.403294	0.00240156	-0.145043	0.369397
E330013P04Rik	1.50235	0.000793239	1.79822	4,44E-05	0.550196	0.299477
Eaf1	0.302923	0.0471183	0.41765	0.00441915	0.24401	0.131373
Ech1	0.321576	0.0441339	0.317051	0.0496216	0.118149	0.558128
Echdc2	0.520969	0.00660034	0.456394	0.0200695	0.258664	0.246979
Eci2	0.474172	0.00328101	0.607919	0.000129116	0.279574	0.121214
Ednrb	1.03938	0.0086365	0.947557	0.0197606	0.412392	0.394288
Efcab14	0.505689	0.000338101	0.445853	0.00217702	0.205924	0.220369
Efemp1	0.539226	0.028321	0.629557	0.00912666	0.275087	0.336848
Elapor2	-0.282621	0.0279351	-0.464688	0.000132324	-0.184167	0.194214
Elf1	0.75311	0.00614523	0.754509	0.00620519	0.158797	0.681664
Elk4	0.511789	0.000338872	0.47354	0.00119592	0.293945	0.0628055
Elovl1	1.03955	6,34E-05	0.739404	0.0069307	0.359509	0.257972
Emp2	0.897861	0.0194663	0.95053	0.0133305	0.210724	0.692759
Enho	0.435624	0.0146892	0.465556	0.00914735	0.324765	0.0908258
Entpd2	1.31257	0.00190068	0.943123	0.0342615	0.510689	0.317087
Erbb4	0.322201	0.0255041	0.32065	0.0277679	0.237127	0.126155
Erbin	0.49341	0.00389567	0.535887	0.00177111	0.0645884	0.804346
Eva1a	1.57388	0.000198986	1.4494	0.000826205	0.701644	0.15234
Exd2	-0.415516	0.000692962	-0.325567	0.0109261	-0.248706	0.065891
F3	1.18388	0.00246638	1.19768	0.00255516	0.548269	0.232588
Fads1	0.891498	1,69E-05	0.810888	0.000166733	0.44189	0.0628055
Fads2	0.906679	0.000444177	0.789022	0.00319207	0.432236	0.146342
Fam107b	0.629066	0.00236259	0.728432	0.000405089	0.311885	0.192974
Fam117a	0.827038	0.0237478	0.896001	0.0141653	0.161011	0.761544
Fam131a	-0.297494	0.000453147	-0.282553	0.00115389	-0.228653	0.0112965
Fam149a	0.338999	0.046016	0.386738	0.0211302	0.240857	0.194242
Fam167a	1.1407	0.00579711	1.63581	3,40E-05	0.251663	0.662655
Fbln1	1.08188	0.00430512	0.831633	0.0371819	0.205522	0.707463
Fcgrt	1.23329	0.000886477	1.00898	0.00882416	0.579964	0.177781
Fcho1	-0.30187	0.00576741	-0.42213	7,42E-05	-0.222779	0.0580629
Fermt2	0.498275	0.0111354	0.467969	0.0195986	0.323362	0.133957
Fgf2	0.56628	0.00259592	0.643259	0.000582336	0.165477	0.493392
Fgfrl1	1.04532	0.000829003	0.913431	0.00470091	0.349597	0.371391
Fhit	0.515511	0.0122428	0.501627	0.0151367	0.369163	0.0954036
Fkbp10	1.22692	0.00138296	1.41291	0.000222197	0.675804	0.118152
Flna	0.860631	0.000717809	0.877371	0.000635802	0.271011	0.398128
Fmod	1.19394	0.0443156	1.29739	0.0282033	0.185551	0.835409
Fndc3a	0.31345	0.0248666	0.317695	0.0239506	0.166675	0.302518
Foxo1	0.354519	0.010884	0.297298	0.0402924	0.0572414	0.78284
Foxp1	-0.339126	0.000622349	-0.44701	4,65E-06	-0.252549	0.0166815
Fsd1	-0.263896	0.00834373	-0.466906	8,75E-07	-0.154057	0.171116
Fut10	0.688652	0.00061142	0.442033	0.0404607	0.2079	0.414083
Fzd2	1.70061	5,91E-05	1.59838	0.000230066	0.902955	0.0583742
Gab1	0.53132	0.000912822	0.423989	0.011048	0.277969	0.124127
Gabra3	-0.336846	0.0359891	-0.731606	7,08E-07	-0.323504	0.0504175
Gabrg1	0.900071	0.004604	0.950216	0.0028768	0.382063	0.313897
Gadd45b	0.356749	0.0396078	0.680586	2,36E-05	0.332082	0.0649756
Galnt14	-0.333353	0.017969	-0.296495	0.0402454	-0.124861	0.474683
Galnt6	-0.563134	0.0471539	-0.606589	0.0319688	0.0525982	0.903281
Gap43	-0.418276	0.0013909	-0.418054	0.00171286	-0.0890635	0.627244
Gas1	0.818977	0.00460677	0.874818	0.00256579	0.334345	0.338622
Gem	0.917054	0.0203019	1.35291	0.000280473	0.436526	0.347282
Ghr	1.12711	0.00111406	0.996536	0.00483375	0.436663	0.298818
Gja1	1.3751	0.00114935	1.28002	0.00319415	0.59128	0.239413
Gldc	0.84847	0.0144389	0.887877	0.0108657	0.482168	0.220697
Gli3	0.970916	0.00660034	0.88514	0.0154817	0.567349	0.155737
Glis2	0.480634	0.00815223	0.492725	0.00684039	0.253006	0.225657
Gm28071	-0.83725	0.000474457	-0.534903	0.0347299	-0.0582699	0.881735
Gna13	0.73216	1,83E-05	0.805705	3,71E-06	0.361475	0.0651969
Gnai3	0.34842	0.0196822	0.40349	0.0062184	0.051488	0.819429
Gng5	1.06707	0.00444341	0.975675	0.0111921	0.413528	0.368206
Golim4	0.41602	0.00276401	0.456834	0.000983257	0.241846	0.117705
Gpc5	0.900868	0.00938116	0.84817	0.0166835	0.600496	0.114973
Gpc6	1.07261	0.00103304	0.786941	0.0212606	0.357714	0.376099
Gpld1	0.687212	0.00174004	0.761928	0.00053631	0.450547	0.0605826
Gpr37l1	1.16814	0.00325411	1.17225	0.00374218	0.554337	0.234302
Gpx4	0.330999	0.0188994	0.399679	0.00404126	0.165654	0.315274
Gramd1a	-0.404496	6,10E-06	-0.317263	0.000826205	-0.243654	0.014152
Gramd3	0.54196	0.0441338	0.797877	0.00186598	0.390788	0.180019
Grin2c	1.08162	0.00205492	1.18665	0.000768151	0.743069	0.0513489
Grip1	-0.298701	0.0141553	-0.2674	0.0325725	-0.0485714	0.788607
Grm3	0.705627	0.0468542	0.709681	0.0473523	0.424748	0.290504
Grtp1	0.724849	0.035718	0.684527	0.0495455	0.233874	0.605205
Gstk1	1.07137	0.00551341	0.830014	0.0409623	0.438285	0.349975
Gstt1	0.999092	0.00232109	0.915206	0.00655534	0.151676	0.759953
Gstt3	1.26047	0.0215371	1.21634	0.0283471	0.437188	0.53029
Gtpbp2	-0.329593	0.000131926	-0.370873	1,82E-05	-0.261739	0.00388017
Gxylt1	0.376196	0.035612	0.413615	0.0191056	0.201979	0.328197
H2-K1	0.975434	0.00214262	0.688519	0.0417282	0.303604	0.454578
H2az2	0.311024	0.00435103	0.461247	1,13E-05	0.152172	0.229755
H2bc21	0.672587	0.00822991	0.943486	0.000123796	0.508032	0.0603166
H2bc4	0.596807	0.0205642	0.69692	0.00621979	0.346573	0.236182
H2bc6	0.758871	0.000720778	0.688392	0.00250976	0.323374	0.217843
Hadh	0.947842	0.00164828	0.776388	0.0135886	0.404562	0.261984
Hba-a1	1.58809	1,32E-08	1.61574	3,26E-08	0.330771	0.384451
Hba-a2	1.53525	6,43E-06	1.57928	6,69E-06	0.482864	0.259078
Hbb-bt	1.13335	0.000508599	1.13065	0.000642789	0.0952727	0.859178
Hbegf	0.659668	0.0185739	0.973017	0.000285208	0.532545	0.0731296
Hdac8	0.374586	0.0130227	0.384024	0.0109565	0.185991	0.289487
Hes6	0.549849	0.0210973	0.604814	0.0109008	0.401616	0.119759
Hey2	1.23448	0.00301541	0.963245	0.0264732	0.527871	0.28881
Hif3a	2.41214	1,59E-06	2.30821	8,62E-06	1.1196	0.0504175
Hivep2	-0.480797	0.0396078	-0.527387	0.0234562	-0.452495	0.0613979
Hmgcs2	1.14941	0.000965568	0.854883	0.0186852	0.565052	0.155503
Hnrnpa3	-0.26337	0.0149118	-0.310687	0.00369769	-0.154063	0.206097
Hnrnpdl	-0.369656	0.0172969	-0.33172	0.0377888	-0.316551	0.052138
Hopx	0.885352	0.000266006	1.03139	2,17E-05	0.440669	0.112748
Hsd11b1	0.710994	0.0163999	0.691718	0.0210866	0.0835633	0.857609
Hspa12a	-0.264012	0.00474982	-0.513048	5,36E-09	-0.187958	0.0637291
Hsph1	-0.286891	0.0490753	-0.361273	0.0113127	-0.109148	0.550244
Htra3	0.816753	0.0099486	0.740565	0.0214679	0.295275	0.453317
Hus1	0.615259	4,53E-06	0.345468	0.018695	0.258333	0.10047
Hyi	0.736394	0.00149723	0.565406	0.0194807	0.472898	0.0656025
Id1	1.22911	0.0474573	1.25131	0.0451233	0.47919	0.534931
Id3	0.985548	0.00826482	1.13968	0.00218147	0.501613	0.248836
Id4	1.07491	0.00177939	1.11321	0.00142239	0.53333	0.179409
Idh2	1.29128	3,55E-05	1.06904	0.00111306	0.644906	0.0716544
Ifitm2	1.20458	0.00822226	1.09021	0.0192938	0.810991	0.10425
Igdcc4	0.6762	0.00145384	0.619458	0.00451983	0.259057	0.316029
Il11ra1	0.68657	0.00910637	0.587332	0.0308115	0.212172	0.532982
Il1rap	0.280111	0.0444053	0.370963	0.00585091	0.191707	0.209335
Inppl1	0.622808	4,92E-06	0.591754	2,71E-05	0.29515	0.0602198
Irak1	0.333553	0.00426466	0.295134	0.0138188	0.151122	0.274344
Ism1	0.438458	0.0130394	0.554253	0.00121794	0.343039	0.0650541
Isoc1	0.651937	1,68E-06	0.491968	0.000685348	0.235691	0.15234
Itgav	0.731256	0.000106586	0.492786	0.0144961	0.371215	0.0834112
Itgb8	0.842966	0.000344983	0.51675	0.0431266	0.0855927	0.820056
Itpkb	0.851375	0.00135839	0.701824	0.0113652	0.350788	0.273191
Itpr2	0.440169	0.0311193	0.463968	0.0229182	0.327479	0.133798
Itprid2	0.961473	0.00343029	0.75721	0.0281901	0.285193	0.501847
Itpripl2	0.907853	0.00764021	0.857956	0.0124684	0.262022	0.551002
Jag1	1.02261	4,18E-05	0.804037	0.00166277	0.404475	0.163725
Jam2	0.702036	0.0139049	0.830638	0.0031839	0.520699	0.0895788
Kank1	0.573915	0.00642647	0.448696	0.0425182	0.268755	0.280355
Kank2	0.759881	0.0121919	0.664628	0.0328084	0.319491	0.383101
Kank3	-0.331142	0.035748	-0.365442	0.0198911	-0.0705078	0.751931
Kansl1l	0.514051	0.0168777	0.436498	0.0473985	0.206722	0.424415
Kcnj10	0.793787	0.0103744	0.840447	0.00699317	0.521629	0.125364
Kcnk1	0.363866	0.010302	0.430219	0.0022445	0.193953	0.235714
Kcns2	-0.271613	0.0391079	-0.274301	0.0387713	-0.154961	0.302757
Kctd14	1.47772	4,13E-05	0.852831	0.028128	0.176385	0.752897
Khdc4	0.325238	0.0047606	0.354622	0.00216249	0.25599	0.0368018
Kif13a	0.317684	0.0196822	0.308378	0.0243754	-0.159591	0.313763
Kif17	-0.317169	0.00429401	-0.402738	0.000229734	-0.174435	0.164183
Kif1c	0.805845	1,56E-06	0.588843	0.00105182	0.220425	0.307441
Kif3a	-0.325699	0.00194253	-0.42656	3,78E-05	-0.206746	0.0750191
Kirrel	0.843519	0.0230733	0.750883	0.0473532	0.178207	0.736408
Klhl1	-0.840208	0.0465116	-0.851666	0.045869	-0.489185	0.301543
Klhl33	-0.370483	0.0425486	-0.379155	0.037574	-0.115122	0.630111
Kptn	-0.294283	0.00441448	-0.275651	0.00897265	-0.117002	0.350142
Krcc1	0.665834	0.00950752	0.736208	0.00403215	0.0216957	0.959759
L1cam	-0.290484	0.0403648	-0.428849	0.00159587	-0.122103	0.480871
Lamb2	1.16678	0.00106625	1.02003	0.00554135	0.508578	0.227907
Larp6	-0.45563	6,72E-05	-0.360742	0.00272478	-0.136394	0.346629
Lcat	1.00639	0.0129446	1.09058	0.00691188	0.677564	0.124315
Ldb2	-0.502324	0.00249743	-0.899128	1,25E-08	-0.282716	0.130312
Lgi4	0.778498	0.0101448	0.931932	0.00187255	0.374854	0.29244
Lgr4	0.342034	0.0349698	0.418986	0.00802083	-0.00131166	0.996699
Lhx2	0.550855	3,16E-05	0.572968	2,28E-05	0.276884	0.0675287
Lima1	0.621389	0.00037722	0.640783	0.000281	0.291912	0.146842
Lix1	0.346017	0.0252506	0.502144	0.000737042	0.184738	0.301616
Lmf2	0.527154	0.0086465	0.500019	0.0139133	0.222769	0.356327
Lonrf3	0.613608	0.00493284	0.818344	0.000117726	0.394689	0.0983108
Loxl3	1.06919	0.0208658	0.932833	0.0491595	0.491608	0.37538
Lpp	0.904152	1,45E-05	0.934159	1,10E-05	0.317528	0.211515
Lrch3	0.413766	0.00941035	0.358172	0.0292248	0.273335	0.117027
Lrp4	0.753957	0.00122225	0.808272	0.000563639	0.452163	0.0805838
Lrp6	0.473445	0.0263996	0.467909	0.0300692	0.0839673	0.788607
Lrrc75b	0.574951	2,12E-05	0.541489	0.000104745	0.248155	0.11755
Ltbp1	0.853913	0.00893425	0.673731	0.0480595	0.194886	0.670064
Ltbr	1.01988	0.0200635	0.954874	0.0317124	0.412186	0.440985
Lurap1	0.566622	2,72E-05	0.465986	0.000981401	0.296583	0.0529464
Lztr1	-0.277805	0.000107144	-0.348976	1,02E-06	-0.190429	0.014152
Macrod1	0.456837	0.00147944	0.48102	0.000906229	0.25218	0.119762
Madd	-0.368233	0.00013447	-0.53413	1,39E-08	-0.213322	0.0466216
Magt1	0.899988	0.00617787	0.73835	0.0295787	0.574465	0.110349
Mamld1	0.346828	0.000197306	0.282348	0.00368668	0.160782	0.134155
Maob	1.15499	0.00133581	0.894003	0.0180265	0.261103	0.599246
Map10	-0.566048	0.0295711	-0.944142	0.000138045	-0.214561	0.50213
Map3k9	0.307519	0.0200263	0.318936	0.0162051	0.242515	0.0840448
Mapk11	-0.633848	7,22E-08	-0.494632	9,07E-05	-0.255191	0.068844
Mapk12	0.784662	0.00144504	0.715182	0.00478082	0.256748	0.4091
Mapk4	0.383728	0.0248666	0.542202	0.00105089	0.0516667	0.84491
Mavs	0.90166	0.0111966	0.786662	0.0318192	0.411314	0.331716
Mbd6	0.373689	0.009019	0.559196	4,59E-05	0.226125	0.155665
Mcub	-0.390916	0.0210706	-0.502394	0.0021312	-0.166714	0.409061
Mcur1	0.390944	0.000793239	0.472062	4,17E-05	0.0616251	0.721021
Med12	0.52207	0.00123131	0.500572	0.00230188	0.198858	0.308662
Med24	-0.334773	4,89E-07	-0.366159	8,59E-08	-0.177827	0.0184254
Metrn	0.988013	9,29E-05	0.589497	0.032445	0.351453	0.256938
Mex3c	0.322754	0.00300514	0.292614	0.00887069	0.113326	0.402173
Mfap3l	0.388869	0.0320764	0.536524	0.00221313	0.102348	0.678996
Mfge8	1.391	0.000356374	1.18371	0.00347033	0.685465	0.123864
Mfn1	0.533115	6,85E-06	0.355007	0.00561708	0.263681	0.0519491
Mid1ip1	0.538208	0.0185739	0.578077	0.011493	0.361802	0.148408
Mif4gd	0.571729	0.00874819	0.541651	0.014549	0.243539	0.353402
Mir124a-1hg	0.776431	0.00620135	1.29055	1,93E-06	0.501182	0.107595
Mmd2	0.349533	0.00862394	0.346664	0.0104319	0.111741	0.511885
Mmgt2	0.474057	0.0272666	0.690098	0.000797884	0.143476	0.612695
Mmp14	0.607822	0.00288992	0.5702	0.00611885	0.269013	0.269023
Mob1a	0.467717	0.0104892	0.567207	0.00165886	0.241684	0.253179
Morn2	0.549458	0.0123	0.538509	0.015358	0.0574887	0.87017
Mpped1	-0.326046	0.00309632	-0.519397	1,03E-06	-0.261329	0.025896
Mpv17l2	0.342081	0.0221085	0.341986	0.022612	0.0215554	0.929254
Mrc2	1.24883	0.0013909	1.51655	8,70E-05	0.575746	0.208792
Mro	0.477789	0.00746817	0.717544	2,97E-05	0.331962	0.0864982
Msl3l2	-0.339927	0.00254248	-0.302577	0.00905323	-0.190438	0.131457
Mtmr10	0.694309	0.000665376	0.533773	0.0123144	0.168825	0.534068
Myh14	0.37978	0.0090034	0.380582	0.00987635	0.146319	0.414075
Myh15	1.25554	0.00234526	1.11011	0.00796835	0.474859	0.340488
Myl9	0.676368	0.0336514	1.0172	0.000716148	0.380292	0.296421
Myo10	0.912047	0.00163738	0.764581	0.0111995	0.34202	0.336097
Myo1e	0.570214	0.0083013	0.541784	0.0137226	0.266501	0.29696
Myo6	0.931812	0.000277524	0.871689	0.000921379	0.435972	0.139745
Myom3	0.954651	0.0221025	1.06647	0.0099865	0.278814	0.614007
Myt1l	-0.267191	0.0045839	-0.302119	0.00136442	-0.221289	0.0262868
Naaa	0.944776	0.00057178	0.726573	0.0114588	0.403853	0.211549
Nab1	0.265785	0.029555	0.315838	0.00826445	0.0931254	0.544745
Nadk2	0.530566	0.00127019	0.372872	0.0334032	0.249466	0.193062
Naf1	0.559289	0.000267969	0.33694	0.0431771	0.237616	0.188666
Nat8f4	0.904721	0.00376869	0.70234	0.0318045	0.178727	0.688056
Ndp	1.15861	0.00147944	1.25914	0.000558532	0.570825	0.17144
Nebl	0.302797	0.0123	0.360144	0.00265366	0.0510187	0.77586
Nfatc1	0.751839	0.0387864	0.866377	0.0156338	0.133412	0.802327
Nfe2l2	1.12972	0.00327619	0.959518	0.0158285	0.426711	0.365891
Nfia	0.469928	5,82E-06	0.329631	0.0030415	0.181224	0.141768
Nfic	0.306323	0.00287706	0.386371	0.000142089	0.185136	0.106355
Nfkbia	0.485842	0.0135767	0.415895	0.0409623	0.259827	0.251763
Nkx3-1	-0.933252	0.0251623	-1.19609	0.00341255	-0.520562	0.269602
Notch1	0.886258	0.000175115	0.84387	0.000455241	0.488805	0.0639556
Npas2	-0.319151	0.0136806	-0.420815	0.000888042	-0.14322	0.352828
Npepl1	0.844315	0.00315984	0.792782	0.00658357	0.556375	0.0771599
Npnt	0.486458	0.00243274	0.353895	0.0373714	0.168204	0.400438
Nr1d2	0.467632	8,84E-05	0.533014	8,64E-06	0.260469	0.0505956
Nr2e1	0.983157	0.00538781	1.10765	0.00173272	0.431032	0.307849
Nrarp	0.871356	0.0152082	1.03932	0.00334294	0.21515	0.663553
Nsmaf	-0.368201	0.00678283	-0.284102	0.0468803	-0.259843	0.0779259
Nt5dc2	0.823804	0.00485625	0.828167	0.00522466	0.510069	0.117095
Ntn4	1.06268	0.0389305	1.32394	0.00846343	0.565265	0.345589
Ntrk2	0.387403	0.00175279	0.372699	0.00329115	0.186842	0.194847
Nufip2	0.307601	0.0168725	0.366355	0.00388116	0.0888806	0.602123
Numb	0.453143	0.000765624	0.379771	0.00650633	0.246226	0.104579
Nwd1	1.14279	5,86E-06	1.13495	1,32E-05	0.535377	0.0673197
Nxn	1.38551	0.00369483	1.02179	0.0435517	0.631009	0.265416
Oaf	1.63189	4,55E-06	1.51528	3,78E-05	0.738694	0.0737746
Oasl2	0.955534	0.0490753	1.27679	0.00585091	0.60989	0.254153
Ogn	1.02827	0.0235655	0.95458	0.0382918	-0.266988	0.667588
Oprl1	-0.264467	0.0479294	-0.296409	0.0254663	-0.184339	0.208512
Orai1	0.478338	0.0292061	0.477473	0.0303633	0.147229	0.610082
Ormdl2	0.772512	0.0396447	0.801276	0.0322789	0.327972	0.471959
Osmr	1.04568	0.0194486	1.83076	1,20E-05	0.875605	0.0554797
Ost4	0.275825	0.0118362	0.386964	0.000254243	0.196785	0.0980105
Otx1	1.2257	0.015989	1.31473	0.0096013	0.126202	0.876443
Padi2	0.845457	0.00418028	0.817928	0.00650236	0.494019	0.133425
Papss2	1.05613	0.00642647	1.12406	0.00401185	0.671012	0.117299
Paqr6	1.18793	0.0159899	1.01273	0.0454553	0.635578	0.260534
Pard3b	0.984645	0.000127588	0.703443	0.00856862	0.392499	0.195449
Parva	0.389599	0.0101255	0.427176	0.00492948	0.230893	0.175427
Pawr	0.866035	0.00855254	0.774371	0.0208562	0.268591	0.52591
Pax6	0.89851	0.00780882	1.23263	0.00017376	0.612987	0.0954036
Pcgf3	0.323078	0.000245689	0.321938	0.000317543	0.236717	0.0118156
Pcgf5	0.324719	0.0429113	0.317176	0.049895	0.0543851	0.817834
Pcsk6	0.743947	0.00421274	0.753683	0.00401185	0.260873	0.418958
Pdia4	0.805375	0.0186132	0.701216	0.0469444	0.565993	0.126945
Pdk4	0.981589	0.0122166	0.907608	0.023109	0.327646	0.509627
Pdlim4	0.920953	0.0259005	0.85641	0.0426936	0.437579	0.373252
Pdlim5	0.544614	0.00437852	0.467448	0.0180792	0.101713	0.713838
Pdpn	1.55382	0.00191919	1.15055	0.0299494	0.278345	0.702609
Pdzd2	0.922451	3,06E-08	0.775968	1,30E-05	0.326717	0.108539
Per3	0.489813	0.000726526	0.521023	0.00032524	0.0309613	0.897949
Pex5l	-0.369917	0.00101554	-0.483593	1,30E-05	-0.219338	0.0801027
Pgpep1	0.46346	0.0122062	0.63117	0.000440153	0.267703	0.201079
Phactr4	1.06759	0.000590444	0.912809	0.00435804	0.402951	0.284282
Phgdh	1.14805	0.000892723	0.884701	0.0148562	0.667424	0.083522
Phka1	0.65652	0.000622349	0.791302	3,03E-05	0.36715	0.0861177
Pla2g7	0.922071	0.00816425	0.935467	0.00808664	0.541294	0.167042
Plac9	0.754841	0.0475301	0.786255	0.0382938	0.129416	0.818266
Plcb3	0.67913	0.00551341	0.654888	0.00868608	0.265858	0.374948
Plcd4	0.708961	0.0264323	0.641869	0.0496176	0.62841	0.0591076
Plcl1	0.354568	0.0224094	0.359531	0.0214406	0.159317	0.39015
Pld2	0.651771	0.00112608	0.535596	0.00998461	0.151575	0.577474
Plekha2	0.35049	0.0467779	0.545329	0.00113984	0.0935165	0.697786
Plekhf2	0.61039	0.00697696	0.784379	0.000376871	0.056269	0.877567
Plekhg2	1.21264	0.0115498	1.01762	0.0404318	0.418871	0.490744
Plpp3	1.06791	0.00505445	1.07985	0.00527608	0.486415	0.283008
Plxnb1	0.912182	0.0010574	0.93237	0.000957842	0.443599	0.167106
Pnpla2	0.725232	0.00186129	0.666793	0.00528541	0.305354	0.275287
Pnpla7	0.655039	0.00175279	0.75132	0.000297501	0.318195	0.187796
Pnrc2	0.38975	0.00491715	0.498031	0.00025335	-0.00421925	0.988769
Poc1a	-0.331368	0.00257265	-0.309877	0.00577472	-0.249394	0.0337514
Pon2	1.32877	9,34E-05	1.04385	0.00347656	0.551856	0.168709
Pou3f1	-0.503733	0.000560597	-0.407528	0.0074259	-0.133836	0.482959
Ppp1r15b	0.453248	0.000164979	0.414234	0.000807284	0.228509	0.0949014
Ppp1r3c	0.841545	0.0165826	0.931335	0.0077521	0.409533	0.320288
Ppp1r3d	0.524183	0.0170279	0.4432	0.0493439	0.172218	0.535405
Ppp1r3g	1.74815	3,32E-05	1.55139	0.000380131	0.820703	0.0911925
Ppp2r1b	0.491205	0.0175865	0.568647	0.00525674	0.342909	0.126692
Prdm16os	1.1161	0.000224407	1.16945	0.000130956	0.357	0.346221
Prex2	1.06387	0.000224985	0.994685	0.000764713	0.455603	0.178029
Prkx	0.455031	0.00117687	0.554632	5,84E-05	0.285095	0.0629005
Prmt6	-0.29262	0.00950625	-0.284093	0.0129619	-0.200893	0.10239
Prodh	1.12824	0.000791629	1.01261	0.00342692	0.592025	0.119881
Prox1	0.425275	0.00460615	0.327682	0.0384872	0.291102	0.0759554
Prr14	0.267509	0.0225938	0.499421	5,25E-06	0.0738869	0.642236
Prrx1	0.974871	0.00180977	1.32257	1,50E-05	0.352117	0.357376
Prxl2a	0.738926	6,28E-06	0.644657	0.000169375	0.355327	0.0595873
Prxl2c	0.434622	0.00917873	0.406282	0.0163312	0.178527	0.377122
Psd2	0.824848	0.000693376	0.817946	0.000928568	0.460894	0.0908424
Psrc1	-0.54373	0.00122489	-0.692403	3,12E-05	-0.322151	0.0851332
Ptar1	0.298961	0.0315648	0.305767	0.0282821	0.122057	0.471959
Ptcd3	-0.267777	0.00535029	-0.319763	0.000815717	-0.139558	0.206097
Ptch1	0.563977	0.000276765	0.723057	2,45E-06	0.290065	0.0994685
Ptpn2	-0.276257	0.0418748	-0.467274	0.000233438	-0.140043	0.374948
Ptpn21	0.462719	0.0261687	0.451869	0.0306308	0.115997	0.683384
Ptprz1	0.885652	0.00134455	0.940993	0.000739245	0.442617	0.163096
Pttg1ip	0.590834	0.00475663	0.850384	2,73E-05	0.255457	0.308103
Pvr	0.654065	0.0210144	0.61667	0.0316338	0.459217	0.135156
Pxn	0.723645	0.00195923	0.654457	0.00650097	0.32124	0.247826
Pygm	0.771795	0.00340796	0.607282	0.0281575	0.284368	0.3818
Qki	0.780155	0.000334999	0.761517	0.000612253	0.34348	0.177905
R3hdm1	-0.263228	0.00712178	-0.288486	0.00331568	-0.117808	0.312467
Rab31	0.413452	0.0190207	0.438225	0.0129835	0.147529	0.503439
Ranbp3l	0.975836	0.0120931	1.16231	0.0023955	0.569137	0.19149
Rap1gap	-0.356266	9,33E-06	-0.423243	1,92E-07	-0.12318	0.211892
Rapgef3	0.672448	0.00992671	0.635307	0.0169871	0.503992	0.0725881
Rassf8	0.61795	0.00148153	0.569993	0.00429448	0.327016	0.138491
Rbm38	1.03776	0.000592539	0.759349	0.01695	0.610471	0.0700512
Rbm45	-0.30554	0.00370486	-0.33546	0.00151673	-0.128255	0.310559
Rbpms2	0.761152	0.0023355	1.19011	6,07E-07	0.509682	0.061851
Rcn2	0.40523	0.00243274	0.350376	0.0113934	0.183616	0.246115
Recql	-0.326199	0.000294157	-0.419648	2,36E-06	-0.250837	0.00812693
Reep3	0.777363	3,80E-05	0.550072	0.00607326	0.41467	0.0503889
Retsat	1.06155	0.00498562	0.916824	0.018784	0.451035	0.320662
Rftn2	0.81382	0.0196822	0.810692	0.0213709	0.480086	0.222462
Rfx2	0.857125	0.0225889	1.00385	0.00683789	-0.169677	0.755385
Rfx3	0.625555	1,38E-05	0.453724	0.0032083	0.164828	0.377292
Rgcc	0.894961	0.0114686	1.03051	0.00341284	0.444723	0.282736
Rgl3	0.948044	0.000819733	0.723499	0.0139263	0.549217	0.0811015
Rgs7	-0.357472	1,18E-07	-0.282452	9,43E-05	-0.237773	0.00117043
Rhoc	0.753959	0.0401895	0.785385	0.0329924	0.516771	0.201951
Rilpl2	0.373126	0.021686	0.498348	0.00160694	0.194818	0.302518
Rin1	-0.347105	8,04E-06	-0.308537	0.000147675	-0.224924	0.00843241
Rom1	0.909528	0.00882115	0.805435	0.023953	0.348507	0.417886
Rpap3	-0.375738	0.0138811	-0.317496	0.0450494	-0.203754	0.246019
Rps27l	0.54599	0.016732	0.523983	0.0229815	0.342811	0.176036
Rps6kc1	-0.292387	0.00267968	-0.364161	0.000159695	-0.099226	0.416584
Rras	0.60304	0.00400988	0.807974	7,49E-05	0.417471	0.0662838
Rreb1	0.687221	0.000765624	0.655589	0.00152666	0.336981	0.1457
Rsph3a	-0.367267	0.00828024	-0.294478	0.0424	-0.258676	0.0876094
Rufy2	-0.375929	0.000924259	-0.345932	0.00302862	-0.240776	0.0524372
S100a1	1.16199	0.000163977	1.12616	0.00035045	0.651246	0.0588564
S100a11	1.02181	0.0366014	1.38287	0.00321671	0.837905	0.106951
S100a6	0.886142	0.00119097	1.0515	0.000101938	0.574214	0.0550912
S100b	0.818127	0.00221022	0.974794	0.000249598	0.530651	0.0716236
S1pr1	1.13608	0.00629504	1.1798	0.00503801	0.560282	0.249406
Sall3	1.16574	0.00170217	1.63028	6,78E-06	0.735869	0.0710107
Samd4	0.425989	0.00283166	0.394152	0.0073261	0.265565	0.0928547
Sardh	0.837598	0.0013397	1.00711	9,55E-05	0.395939	0.191873
Scara3	0.95687	0.0154802	1.1605	0.00283471	0.58297	0.18582
Scd1	1.07408	1,59E-05	0.961503	0.000208099	0.473666	0.104427
Scd2	0.520429	0.000592539	0.434008	0.00585562	0.212805	0.240233
Scg3	0.658031	0.00438423	0.663521	0.00467507	0.412203	0.107362
Scrib	0.328397	0.00406702	0.298487	0.0107942	0.126084	0.366421
Sdsl	0.919673	0.00930331	0.929726	0.00921861	0.570185	0.146454
Sema3e	-0.383339	0.00119689	-0.424816	0.000340459	-0.221213	0.0937056
Septin6	-0.408422	4,67E-07	-0.409019	1,26E-06	-0.24768	0.00590202
Serf2	0.33978	0.00102919	0.467345	3,97E-06	0.245858	0.0270632
Serpine2	0.769553	0.00289653	0.695443	0.0090624	0.472052	0.100673
Serpinh1	1.56889	0.008972	1.27227	0.0426217	0.512226	0.503187
Sesn3	0.489734	2,28E-06	0.344239	0.00206562	0.223407	0.0638551
Setd1b	0.278048	0.00263048	0.27414	0.00370188	0.139722	0.189979
Sft2d2	1.05644	0.000377434	0.892061	0.00384252	0.275394	0.479724
Sgpl1	0.429421	0.00138088	0.329888	0.018695	0.20078	0.198339
Sgsm3	-0.298124	0.000622349	-0.361495	2,89E-05	-0.120254	0.249266
Sh3gl2	-0.275558	0.00120542	-0.269429	0.00191044	-0.147869	0.12426
Sh3glb1	0.27688	0.00910637	0.327533	0.00183795	0.25948	0.0179775
Slc13a3	1.0173	0.00286457	1.05104	0.00224524	0.660112	0.0785381
Slc13a5	1.40352	0.000296917	0.872715	0.0365739	0.768792	0.0777173
Slc14a1	1.20173	0.00594445	1.12649	0.0116198	0.521387	0.318269
Slc15a2	0.820716	0.0042306	0.883754	0.00207185	0.425709	0.194777
Slc16a14	-0.38263	0.0414351	-0.441066	0.0166129	-0.245895	0.234037
Slc1a3	1.27268	0.00154819	1.32122	0.00120273	0.731355	0.10538
Slc24a3	-0.270996	0.040101	-0.3332	0.010144	-0.213562	0.129105
Slc25a18	1.00148	0.0139192	0.859574	0.0413749	0.443527	0.363185
Slc25a27	-0.327565	0.000255122	-0.328569	0.000300999	-0.260468	0.00562572
Slc26a2	0.64816	0.000369019	0.408425	0.0351483	0.32843	0.107855
Slc2a1	0.712669	0.00121459	0.675656	0.00269959	0.24713	0.366421
Slc38a2	0.285143	0.0043317	0.373566	0.00013436	0.254573	0.01433
Slc39a1	0.362956	0.0274693	0.382224	0.0201101	0.152155	0.447737
Slc39a12	1.2761	0.00265853	0.96525	0.0317353	0.294798	0.615067
Slc41a1	0.498237	1,12E-05	0.495774	2,20E-05	0.195099	0.149467
Slc4a4	1.05136	0.000254981	0.935971	0.00161648	0.437058	0.199792
Slc6a11	1.04307	0.000980574	0.90079	0.0059709	0.655672	0.0594713
Slc7a11	0.732563	0.0260874	1.06007	0.000776242	0.348215	0.37093
Slc7a2	1.0026	0.00466341	1.20316	0.000610508	0.65996	0.0893372
Slc8b1	0.903208	0.00600914	0.68002	0.0493098	0.504513	0.1742
Slc9a3r1	1.12963	0.0026901	1.28981	0.00063296	0.738719	0.0747895
Smim11	0.39751	0.0106626	0.61407	3,27E-05	0.168142	0.371391
Smim3	0.484184	0.00240666	0.710634	4,33E-06	0.28172	0.114208
Smoc1	0.809085	0.00214745	0.683772	0.0123047	0.525205	0.0701361
Smpd2	0.622488	0.00189093	0.448179	0.0347962	0.179062	0.490342
Sned1	0.683289	0.0356352	0.796477	0.0118605	-0.111164	0.817834
Sntb2	0.730831	0.00119245	0.552703	0.0198911	0.238352	0.401425
Snx33	0.882758	0.00504849	0.894611	0.00493493	0.270674	0.503573
Snx9	0.49072	0.0221085	0.458229	0.0359816	0.00773103	0.985709
Socs4	0.640788	0.000164979	0.438227	0.0150817	0.343632	0.0703589
Soga3	-0.330424	0.0036782	-0.28015	0.0177371	-0.0912677	0.541489
Sorbs1	0.291048	0.00111406	0.283437	0.00180784	0.241136	0.00996023
Sox13	0.586526	0.0423879	0.593366	0.0413835	0.55588	0.063309
Sox2	0.628744	0.0361653	0.757577	0.0103597	0.474289	0.141338
Sox21	1.27428	0.000720173	1.55352	3,09E-05	0.723543	0.0854178
Sox9	1.23643	0.0010492	1.11582	0.00411092	0.608742	0.160747
Spag1	0.534571	0.0181825	0.592344	0.00799717	0.141735	0.642664
Sparc	1.15131	0.000101609	0.807612	0.0106965	0.578277	0.0870729
Spire1	0.293492	0.000921347	0.353653	5,66E-05	0.184983	0.0566739
Spon1	-0.317759	0.0482887	-0.515947	0.000710017	-0.0908665	0.675811
Sppl2a	0.355054	0.0323019	0.345172	0.0389506	-0.045331	0.859493
Spred1	0.340882	0.0185227	0.30382	0.0410317	0.143624	0.411875
Spsb1	0.564967	0.00147928	0.574028	0.00146616	0.372369	0.0555026
Sptbn4	-0.357586	0.000622349	-0.44762	1,51E-05	-0.162499	0.182022
Ss18	0.36616	0.00622277	0.331457	0.0156269	0.23015	0.119605
Sspn	0.726519	0.0284204	0.760981	0.0206232	0.295405	0.463788
St6galnac5	-0.278395	0.0111167	-0.348097	0.00128065	-0.201767	0.0893372
St8sia5	-0.303117	0.0202799	-0.381471	0.00288412	-0.167853	0.261984
Stard13	0.395331	0.00682143	0.311874	0.0417665	0.0213543	0.930302
Steap3	1.07672	0.00130201	1.31707	6,02E-05	0.605979	0.10425
Stk38	0.525562	0.00138178	0.585715	0.000346021	0.297473	0.105102
Stom	0.583253	0.0389693	0.640774	0.021795	0.350673	0.271202
Ston2	0.590955	0.000312516	0.738987	5,35E-06	0.285901	0.126899
Strip1	-0.288332	4,86E-06	-0.288991	8,96E-06	-0.167767	0.016964
Suclg2	1.23481	0.000161087	1.02569	0.00263592	0.50881	0.190078
Sugct	0.918972	0.0148488	0.795608	0.03985	0.273876	0.578859
Syde1	0.430105	0.0341444	0.436838	0.0323603	0.380498	0.0740788
Synj2	-0.319318	0.00856713	-0.281967	0.0244888	-0.110591	0.46984
Szrd1	0.325445	0.000820784	0.375393	0.000104745	0.254655	0.0135459
Tacc3	0.36013	0.0443156	0.605616	0.000311013	0.220071	0.278529
Tafa2	0.40276	0.000704903	0.516957	1,03E-05	0.229345	0.0838981
Tank	0.380306	0.00157104	0.447912	0.000175014	0.0975621	0.541058
Tarsl2	-0.288628	0.00267968	-0.276103	0.00493493	-0.221867	0.02994
Tax1bp3	0.825615	0.0242983	0.826562	0.0248026	0.284764	0.541673
Tbcc	-0.342789	0.00788879	-0.271117	0.0451233	-0.0130477	0.953013
Tcf12	0.353398	0.000442616	0.33489	0.00114542	0.0732115	0.602023
Tcf3	0.279484	0.0395232	0.411868	0.00148794	0.0907568	0.607827
Tead1	0.671161	0.00327773	0.672631	0.00374892	0.0918297	0.792202
Tead3	1.26787	0.00374711	1.04392	0.0201403	0.162998	0.807371
Tecpr1	-0.272917	0.000356374	-0.319304	2,90E-05	-0.163642	0.0527121
Tesc	-0.386038	0.000124274	-0.351987	0.000685348	-0.158119	0.18461
Tfdp2	0.299601	0.00128816	0.307405	0.00106229	0.0852202	0.479559
Tfeb	0.415231	0.0408414	0.700865	0.000222947	0.336769	0.118019
Tgfa	0.427623	0.00158615	0.503826	0.000181236	0.278222	0.0607862
Thtpa	-0.373513	0.00210283	-0.279253	0.0295234	-0.256763	0.0515726
Ticam1	0.603953	0.033248	0.853824	0.00174212	0.279834	0.409471
Timp3	1.4575	0.00309632	1.20577	0.0189463	0.420107	0.51219
Timp4	0.97622	0.00341812	1.11477	0.000823572	0.573447	0.123647
Tiparp	0.47158	0.0490753	0.5545	0.0185633	-0.238703	0.396005
Tlcd1	1.23847	0.0001934	1.12601	0.000952233	0.494042	0.210943
Tlr3	1.11999	0.00300514	1.25557	0.0008083	0.17401	0.756252
Tmc7	0.646223	0.00939711	0.564768	0.0269117	0.191359	0.554797
Tmco4	0.925191	0.00646096	1.00764	0.00294546	0.0803456	0.883892
Tmem121b	-0.355957	0.00678283	-0.392354	0.00297374	-0.268519	0.056778
Tmem123	0.981255	0.00340796	0.747022	0.0337963	0.131037	0.798095
Tmem176b	0.9751	0.0267845	1.05249	0.0167155	0.443342	0.400719
Tmem179	-0.296405	0.0140349	-0.311671	0.0101842	-0.099169	0.517679
Tmem198b	0.801473	0.00882552	0.898566	0.00295327	-0.121953	0.790951
Tmem229a	0.561549	0.00549008	0.589058	0.00391105	0.297448	0.199792
Tmem47	0.895343	0.00154819	0.91057	0.00152384	0.241631	0.515763
Tmie	0.899119	0.0134155	0.897818	0.0135843	0.623111	0.115174
Tnfrsf1a	1.08327	0.00745705	0.880224	0.0366868	0.408459	0.413019
Tns2	0.662605	0.0154546	1.10073	1,80E-05	0.0161693	0.973472
Tob1	0.535767	0.00148153	0.525618	0.00222092	-0.0146176	0.959759
Tob2	0.66617	1,84E-05	0.738758	2,97E-06	0.304637	0.0918033
Tor1aip2	0.272062	0.00510629	0.27187	0.00587195	-0.00959613	0.953793
Tpmt	0.497543	0.0253225	0.519825	0.0195777	0.0250598	0.945279
Tprkb	0.359119	0.0195522	0.5227	0.000402118	0.222485	0.19502
Trappc14	-0.328138	2,67E-05	-0.317077	8,08E-05	-0.084374	0.408707
Tril	0.769489	0.0437856	0.821123	0.0314297	0.11107	0.848908
Trim56	1.20822	0.000820784	0.887609	0.0192658	0.407087	0.364286
Trp53bp2	0.79355	1,44E-05	0.518535	0.00875774	0.342244	0.110636
Trp53inp2	0.297422	0.000492292	0.405568	1,27E-06	0.196574	0.0343539
Trpc4	-0.272976	0.00856899	-0.309865	0.00277687	-0.257307	0.0163674
Trps1	0.281597	0.0488009	0.446914	0.000956751	0.0263303	0.905143
Tshz1	0.573491	1,66E-06	0.43255	0.000695102	0.262549	0.0585594
Tspan12	0.498795	0.0237173	0.881347	1,95E-05	0.396182	0.0905922
Tspan13	-0.309031	0.0194663	-0.390356	0.00261258	-0.172874	0.253165
Tspan7	0.329057	0.0261693	0.305887	0.0434982	0.211295	0.199923
Tspyl3	-0.270024	0.00976479	-0.397559	8,30E-05	-0.114596	0.363466
Tst	0.860525	0.0330007	0.951253	0.0179222	0.359628	0.465691
Ttyh1	0.711515	0.00262471	0.692037	0.00422051	0.405602	0.126843
Tubb2a	-0.282856	0.00496697	-0.298707	0.00333871	-0.118089	0.332029
Tulp3	0.597354	0.00386447	0.678148	0.00099323	0.165522	0.541647
U2surp	-0.265322	0.0387959	-0.42737	0.000444918	-0.207603	0.129257
Ubox5	-0.335351	0.000315484	-0.380978	4,41E-05	-0.226793	0.0240245
Uckl1	-0.343425	0.00184409	-0.323191	0.00411808	-0.0873281	0.550996
Uimc1	0.299934	0.0300951	0.407308	0.00218174	0.264749	0.0657914
Usp54	0.43132	0.000558527	0.389682	0.00240132	0.255613	0.0640592
Vamp3	0.596035	0.000645448	0.715651	3,32E-05	0.230737	0.273639
Vgll4	0.455444	0.00478767	0.522192	0.00118309	0.280724	0.117585
Vps45	-0.315989	0.00038481	-0.406726	4,06E-06	-0.180677	0.0691523
Vxn	-0.380687	0.000363377	-0.326947	0.0032083	-0.232417	0.0485024
Wdr11	-0.278249	0.00328101	-0.312073	0.00100848	-0.237223	0.0169703
Wdr45	-0.263627	0.0235861	-0.303762	0.00830856	-0.207291	0.0949277
Wdr73	-0.315489	0.000271887	-0.264842	0.00328141	-0.219183	0.0190267
Wnk4	0.941497	0.000826275	0.917855	0.00133909	0.430686	0.191549
Wwtr1	0.978849	1,09E-05	0.871889	0.000158182	0.440395	0.0885699
Yap1	1.11559	0.00456684	1.00582	0.0129559	0.348445	0.490209
Zbtb20	0.277717	0.0322129	0.286527	0.028121	0.0726954	0.682197
Zbtb7b	0.757372	0.00042206	0.587083	0.00912666	0.383699	0.117379
Zc3h12c	0.393069	0.0414839	0.382474	0.0497509	0.0964946	0.716878
Zcchc9	0.370265	0.0172573	0.423309	0.00573581	0.176852	0.333993
Zdhhc2	-0.331179	0.0448643	-0.367344	0.0248534	-0.279832	0.107694
Zfp219	0.347878	0.00426658	0.360622	0.00322021	0.212618	0.115342
Zfp36l1	1.37698	0.000944715	1.30613	0.00215568	0.723604	0.124638
Zfp46	0.315598	0.0272214	0.392403	0.00518571	0.0753189	0.705131
Zfp467	0.370755	0.00506744	0.356276	0.00818477	0.230542	0.116461
Zfp521	0.904519	0.000107788	0.616598	0.0128891	0.198775	0.529677
Zfp652	0.369683	4,97E-06	0.310512	0.000247219	0.137431	0.157148
Zfp664	0.318946	0.000155452	0.410421	8,58E-07	0.234765	0.00918885
Zfp955b	-0.308645	0.00180977	-0.303944	0.00250151	-0.138635	0.228258
Zscan25	-0.312367	0.0133233	-0.322855	0.0109801	-0.155715	0.288881
