# Supplementary material for: Time-restricted feeding prevents memory impairments induced by obesogenic diet consumption, via hippocampal thyroid hormone signaling
Source: Mol Metab. 2024 Nov 6;90:102061. doi: 10.1016/j.molmet.2024.102061 (PMC11609524; doi:10.1016/j.molmet.2024.102061)
Supplement: Multimedia component 8 [file mmc8.xlsx]

## Sheet: Feuil1
Gene	Forward primer 5'-3'	Reverse primer 5'-3'	Amplicon length
Slc1a2	GGTGTATTACATGTCCACGACCAT	CTTCCCGGGCCCTAGCT	109 bp
Slc1a3	CTGCCATTTTCATCGCTCAA	GCCGTGGCTGTGATGCTTAT	79 bp
Slc7a11	GGGTGGAACTGCTCGTAATACG	CGTCCAAATGCCAGGGATAT	61 bp
Atp1a2	AGTGATGGGCCGCATAGC	GCTGGATGAAATGCTCGATCTC	86 bp
Glul	GGACATCGTGGAGGCTCACT	GCATTTGTCCCCGTAATCTTG	66 bp
Gapdh	GAACATCATCCCTGCATCCA	CCAGTGAGCTTCCCGTTCA	68 bp
