# Supplementary material for: Time-restricted feeding prevents memory impairments induced by obesogenic diet consumption, via hippocampal thyroid hormone signaling
Source: Mol Metab. 2024 Nov 6;90:102061. doi: 10.1016/j.molmet.2024.102061 (PMC11609524; doi:10.1016/j.molmet.2024.102061)
Supplement: Multimedia component 9 [file mmc9.xlsx]

## Sheet: tur.module.gene.annot_HFS.TRF
Geneid	Module	SYMBOL
ENSMUSG00000000167	turquoise	Pih1d2
ENSMUSG00000000532	turquoise	Acvr1b
ENSMUSG00000000567	turquoise	Sox9
ENSMUSG00000000627	turquoise	Sema4f
ENSMUSG00000000708	turquoise	Kat2b
ENSMUSG00000000957	turquoise	Mmp14
ENSMUSG00000001211	turquoise	Agpat3
ENSMUSG00000001227	turquoise	Sema6b
ENSMUSG00000001300	turquoise	Efnb2
ENSMUSG00000001521	turquoise	Tulp3
ENSMUSG00000001663	turquoise	Gstt1
ENSMUSG00000001665	turquoise	Gstt3
ENSMUSG00000001761	turquoise	Smo
ENSMUSG00000001802	turquoise	Lrp3
ENSMUSG00000001948	turquoise	Spa17
ENSMUSG00000001985	turquoise	Grik3
ENSMUSG00000002059	turquoise	Rab34
ENSMUSG00000002083	turquoise	Bbc3
ENSMUSG00000002233	turquoise	Rhoc
ENSMUSG00000002249	turquoise	Tead3
ENSMUSG00000002320	turquoise	Tm9sf1
ENSMUSG00000003153	turquoise	Slc2a3
ENSMUSG00000003166	turquoise	Dgcr2
ENSMUSG00000003273	turquoise	Car11
ENSMUSG00000003345	turquoise	Csnk1g2
ENSMUSG00000003346	turquoise	Abhd17a
ENSMUSG00000003352	turquoise	Cacnb3
ENSMUSG00000003363	turquoise	Pld3
ENSMUSG00000003378	turquoise	Grik5
ENSMUSG00000003380	turquoise	Rabac1
ENSMUSG00000003402	turquoise	Prkcsh
ENSMUSG00000003458	turquoise	Ncstn
ENSMUSG00000003526	turquoise	Prodh
ENSMUSG00000003849	turquoise	Nqo1
ENSMUSG00000003934	turquoise	Efnb3
ENSMUSG00000004043	turquoise	Stat5a
ENSMUSG00000004044	turquoise	Cavin1
ENSMUSG00000004187	turquoise	Kifc2
ENSMUSG00000004207	turquoise	Psap
ENSMUSG00000004366	turquoise	Sst
ENSMUSG00000004383	turquoise	Large1
ENSMUSG00000004610	turquoise	Etfb
ENSMUSG00000004951	turquoise	Hspb1
ENSMUSG00000005803	turquoise	Sqor
ENSMUSG00000005881	turquoise	Ergic3
ENSMUSG00000005917	turquoise	Otx1
ENSMUSG00000005968	turquoise	Tuft1
ENSMUSG00000006154	turquoise	Eps8l1
ENSMUSG00000006315	turquoise	Tmem147
ENSMUSG00000006362	turquoise	Cbfa2t3
ENSMUSG00000006373	turquoise	Pgrmc1
ENSMUSG00000006435	turquoise	Neurl1a
ENSMUSG00000006476	turquoise	Nsmf
ENSMUSG00000006498	turquoise	Ptbp1
ENSMUSG00000006651	turquoise	Aplp1
ENSMUSG00000006731	turquoise	B4galnt1
ENSMUSG00000006784	turquoise	Odad4
ENSMUSG00000006958	turquoise	Chrd
ENSMUSG00000007041	turquoise	Clic1
ENSMUSG00000007872	turquoise	Id3
ENSMUSG00000008206	turquoise	Cers4
ENSMUSG00000009075	turquoise	Cabp7
ENSMUSG00000009216	turquoise	Fam163b
ENSMUSG00000010045	turquoise	Tmem115
ENSMUSG00000010277	turquoise	Bltp2
ENSMUSG00000010660	turquoise	Plcd1
ENSMUSG00000011658	turquoise	Fuz
ENSMUSG00000012126	turquoise	Ubxn11
ENSMUSG00000013033	turquoise	Adgrl1
ENSMUSG00000013523	turquoise	Bcas1
ENSMUSG00000013846	turquoise	St3gal1
ENSMUSG00000013858	turquoise	Tmem259
ENSMUSG00000014599	turquoise	Csf1
ENSMUSG00000014867	turquoise	Surf4
ENSMUSG00000015094	turquoise	Npdc1
ENSMUSG00000015112	turquoise	Slc25a13
ENSMUSG00000015501	turquoise	Hivep2
ENSMUSG00000015839	turquoise	Nfe2l2
ENSMUSG00000015843	turquoise	Rxrg
ENSMUSG00000015970	turquoise	Chdh
ENSMUSG00000016150	turquoise	Tenm1
ENSMUSG00000016346	turquoise	Kcnq2
ENSMUSG00000017405	turquoise	Nek8
ENSMUSG00000017466	turquoise	Timp2
ENSMUSG00000017692	turquoise	Rhbdl3
ENSMUSG00000017760	turquoise	Ctsa
ENSMUSG00000018102	turquoise	H2bc4
ENSMUSG00000018167	turquoise	Stard3
ENSMUSG00000018339	turquoise	Gpx3
ENSMUSG00000018574	turquoise	Acadvl
ENSMUSG00000018672	turquoise	Copz2
ENSMUSG00000019139	turquoise	Isyna1
ENSMUSG00000019146	turquoise	Cacng2
ENSMUSG00000019194	turquoise	Scn1b
ENSMUSG00000019487	turquoise	Trip10
ENSMUSG00000019577	turquoise	Pdk4
ENSMUSG00000019789	turquoise	Hey2
ENSMUSG00000019796	turquoise	Lrp11
ENSMUSG00000019817	turquoise	Plagl1
ENSMUSG00000019889	turquoise	Ptprk
ENSMUSG00000019892	turquoise	Lrriq1
ENSMUSG00000019929	turquoise	Dcn
ENSMUSG00000019945	turquoise	Cabcoco1
ENSMUSG00000019970	turquoise	Sgk1
ENSMUSG00000020186	turquoise	Csrp2
ENSMUSG00000020261	turquoise	Slc36a1
ENSMUSG00000020315	turquoise	Sptbn1
ENSMUSG00000020331	turquoise	Hcn2
ENSMUSG00000020368	turquoise	Canx
ENSMUSG00000020376	turquoise	Rnf130
ENSMUSG00000020388	turquoise	Pdlim4
ENSMUSG00000020393	turquoise	Kremen1
ENSMUSG00000020407	turquoise	Upp1
ENSMUSG00000020431	turquoise	Adcy1
ENSMUSG00000020538	turquoise	Srebf1
ENSMUSG00000020541	turquoise	Tom1l1
ENSMUSG00000020577	turquoise	Tspan13
ENSMUSG00000020684	turquoise	Rasl10b
ENSMUSG00000020704	turquoise	Asic2
ENSMUSG00000020733	turquoise	Nherf1
ENSMUSG00000020766	turquoise	Galk1
ENSMUSG00000020782	turquoise	Llgl2
ENSMUSG00000020821	turquoise	Kif1c
ENSMUSG00000020844	turquoise	Nxn
ENSMUSG00000020866	turquoise	Cacna1g
ENSMUSG00000020868	turquoise	Xylt2
ENSMUSG00000020886	turquoise	Dlg4
ENSMUSG00000021000	turquoise	Mia2
ENSMUSG00000021127	turquoise	Zfp36l1
ENSMUSG00000021140	turquoise	Pcnx
ENSMUSG00000021186	turquoise	Fbln5
ENSMUSG00000021190	turquoise	Lgmn
ENSMUSG00000021194	turquoise	Chga
ENSMUSG00000021253	turquoise	Tgfb3
ENSMUSG00000021259	turquoise	Cyp46a1
ENSMUSG00000021268	turquoise	Meg3
ENSMUSG00000021277	turquoise	Traf3
ENSMUSG00000021313	turquoise	Ryr2
ENSMUSG00000021408	turquoise	Ripk1
ENSMUSG00000021497	turquoise	Txndc15
ENSMUSG00000021536	turquoise	Adcy2
ENSMUSG00000021585	turquoise	Cast
ENSMUSG00000021610	turquoise	Clptm1l
ENSMUSG00000021791	turquoise	Dydc2
ENSMUSG00000021978	turquoise	Extl3
ENSMUSG00000021981	turquoise	Cab39l
ENSMUSG00000022021	turquoise	Diaph3
ENSMUSG00000022037	turquoise	Clu
ENSMUSG00000022091	turquoise	Sorbs3
ENSMUSG00000022103	turquoise	Gfra2
ENSMUSG00000022178	turquoise	Ajuba
ENSMUSG00000022199	turquoise	Slc22a17
ENSMUSG00000022208	turquoise	Jph4
ENSMUSG00000022219	turquoise	Cideb
ENSMUSG00000022246	turquoise	Rai14
ENSMUSG00000022272	turquoise	Myo10
ENSMUSG00000022382	turquoise	Wnt7b
ENSMUSG00000022415	turquoise	Syngr1
ENSMUSG00000022416	turquoise	Cacna1i
ENSMUSG00000022419	turquoise	Deptor
ENSMUSG00000022421	turquoise	Nptxr
ENSMUSG00000022494	turquoise	Shisa9
ENSMUSG00000022537	turquoise	Tmem44
ENSMUSG00000022544	turquoise	Eef2kmt
ENSMUSG00000022565	turquoise	Plec
ENSMUSG00000022577	turquoise	Ly6h
ENSMUSG00000022594	turquoise	Lynx1
ENSMUSG00000022619	turquoise	Mapk8ip2
ENSMUSG00000022623	turquoise	Shank3
ENSMUSG00000022678	turquoise	Nde1
ENSMUSG00000022707	turquoise	Gbe1
ENSMUSG00000022756	turquoise	Slc7a4
ENSMUSG00000022763	turquoise	Aifm3
ENSMUSG00000022783	turquoise	Spag6l
ENSMUSG00000022791	turquoise	Tnk2
ENSMUSG00000022840	turquoise	Adcy5
ENSMUSG00000022994	turquoise	Adcy6
ENSMUSG00000023017	turquoise	Asic1
ENSMUSG00000023021	turquoise	Cers5
ENSMUSG00000023044	turquoise	Csad
ENSMUSG00000023046	turquoise	Igfbp6
ENSMUSG00000023064	turquoise	Sncg
ENSMUSG00000023068	turquoise	Nus1
ENSMUSG00000023074	turquoise	Mospd1
ENSMUSG00000023191	turquoise	P3h3
ENSMUSG00000023192	turquoise	Grm2
ENSMUSG00000023249	turquoise	Parp3
ENSMUSG00000023348	turquoise	Trip6
ENSMUSG00000023830	turquoise	Igf2r
ENSMUSG00000023915	turquoise	Tnfrsf21
ENSMUSG00000023921	turquoise	Mmut
ENSMUSG00000024042	turquoise	Sik1
ENSMUSG00000024048	turquoise	Myl12a
ENSMUSG00000024073	turquoise	Birc6
ENSMUSG00000024098	turquoise	Twsg1
ENSMUSG00000024112	turquoise	Cacna1h
ENSMUSG00000024132	turquoise	Eci1
ENSMUSG00000024197	turquoise	Plin3
ENSMUSG00000024220	turquoise	Zfp523
ENSMUSG00000024270	turquoise	Slc39a6
ENSMUSG00000024395	turquoise	Lims2
ENSMUSG00000024462	turquoise	Gabbr1
ENSMUSG00000024479	turquoise	Mal2
ENSMUSG00000024516	turquoise	Sec11c
ENSMUSG00000024517	turquoise	Grp
ENSMUSG00000024594	turquoise	Prrc1
ENSMUSG00000024598	turquoise	Fbn2
ENSMUSG00000024610	turquoise	Cd74
ENSMUSG00000024647	turquoise	Cbln2
ENSMUSG00000024736	turquoise	Tmem132a
ENSMUSG00000024743	turquoise	Syt7
ENSMUSG00000024807	turquoise	Syvn1
ENSMUSG00000024873	turquoise	Cnih2
ENSMUSG00000024885	turquoise	Aldh3b1
ENSMUSG00000024900	turquoise	Cpt1a
ENSMUSG00000024924	turquoise	Vldlr
ENSMUSG00000024958	turquoise	Gpr137
ENSMUSG00000024960	turquoise	Plcb3
ENSMUSG00000024998	turquoise	Plce1
ENSMUSG00000025130	turquoise	P4hb
ENSMUSG00000025207	turquoise	Sema4g
ENSMUSG00000025232	turquoise	Hexa
ENSMUSG00000025239	turquoise	Limd1
ENSMUSG00000025278	turquoise	Flnb
ENSMUSG00000025318	turquoise	Jph3
ENSMUSG00000025353	turquoise	Ormdl2
ENSMUSG00000025375	turquoise	Aatk
ENSMUSG00000025422	turquoise	Agap2
ENSMUSG00000025475	turquoise	Adgra1
ENSMUSG00000025509	turquoise	Pnpla2
ENSMUSG00000025742	turquoise	Prps2
ENSMUSG00000025743	turquoise	Sdc3
ENSMUSG00000025854	turquoise	Fam20c
ENSMUSG00000025857	turquoise	Dnaaf5
ENSMUSG00000025875	turquoise	Tspan17
ENSMUSG00000025876	turquoise	Unc5a
ENSMUSG00000025915	turquoise	Sgk3
ENSMUSG00000026003	turquoise	Acadl
ENSMUSG00000026029	turquoise	Casp8
ENSMUSG00000026031	turquoise	Cflar
ENSMUSG00000026131	turquoise	Dst
ENSMUSG00000026173	turquoise	Plcd4
ENSMUSG00000026176	turquoise	Ctdsp1
ENSMUSG00000026185	turquoise	Igfbp5
ENSMUSG00000026347	turquoise	Tmem163
ENSMUSG00000026383	turquoise	Epb41l5
ENSMUSG00000026385	turquoise	Dbi
ENSMUSG00000026411	turquoise	Tmem9
ENSMUSG00000026452	turquoise	Syt2
ENSMUSG00000026463	turquoise	Atp2b4
ENSMUSG00000026471	turquoise	Mr1
ENSMUSG00000026510	turquoise	Trp53bp2
ENSMUSG00000026514	turquoise	Cnih3
ENSMUSG00000026546	turquoise	Cfap45
ENSMUSG00000026623	turquoise	Lpgat1
ENSMUSG00000026649	turquoise	Cfap126
ENSMUSG00000026678	turquoise	Rgs5
ENSMUSG00000026728	turquoise	Vim
ENSMUSG00000026730	turquoise	Pter
ENSMUSG00000026807	turquoise	Ak8
ENSMUSG00000026811	turquoise	St6galnac6
ENSMUSG00000026831	turquoise	Pierce1
ENSMUSG00000026833	turquoise	Olfm1
ENSMUSG00000026841	turquoise	Fibcd1
ENSMUSG00000026879	turquoise	Gsn
ENSMUSG00000026893	turquoise	Gca
ENSMUSG00000026896	turquoise	Ifih1
ENSMUSG00000026944	turquoise	Abca2
ENSMUSG00000026970	turquoise	Rbms1
ENSMUSG00000027030	turquoise	Stk39
ENSMUSG00000027134	turquoise	Lpcat4
ENSMUSG00000027217	turquoise	Tspan18
ENSMUSG00000027221	turquoise	Chst1
ENSMUSG00000027287	turquoise	Snap23
ENSMUSG00000027297	turquoise	Ltk
ENSMUSG00000027298	turquoise	Tyro3
ENSMUSG00000027303	turquoise	Ptpra
ENSMUSG00000027340	turquoise	Slc23a2
ENSMUSG00000027350	turquoise	Chgb
ENSMUSG00000027375	turquoise	Mal
ENSMUSG00000027452	turquoise	Acss1
ENSMUSG00000027546	turquoise	Atp9a
ENSMUSG00000027562	turquoise	Car2
ENSMUSG00000027612	turquoise	Mmp24
ENSMUSG00000027709	turquoise	Mccc1
ENSMUSG00000027712	turquoise	Anxa5
ENSMUSG00000027834	turquoise	Serpini1
ENSMUSG00000027895	turquoise	Kcnc4
ENSMUSG00000027950	turquoise	Chrnb2
ENSMUSG00000027978	turquoise	Prss12
ENSMUSG00000027984	turquoise	Hadh
ENSMUSG00000027997	turquoise	Casp6
ENSMUSG00000028039	turquoise	Efna3
ENSMUSG00000028041	turquoise	Adam15
ENSMUSG00000028082	turquoise	Sh3d19
ENSMUSG00000028121	turquoise	Bcar3
ENSMUSG00000028150	turquoise	Rorc
ENSMUSG00000028223	turquoise	Decr1
ENSMUSG00000028228	turquoise	Cpne3
ENSMUSG00000028273	turquoise	Pdlim5
ENSMUSG00000028347	turquoise	Tmeff1
ENSMUSG00000028373	turquoise	Astn2
ENSMUSG00000028412	turquoise	Slc44a1
ENSMUSG00000028441	turquoise	Spmip6
ENSMUSG00000028494	turquoise	Plin2
ENSMUSG00000028538	turquoise	St3gal3
ENSMUSG00000028541	turquoise	B4galt2
ENSMUSG00000028555	turquoise	Ttc39a
ENSMUSG00000028581	turquoise	Laptm5
ENSMUSG00000028607	turquoise	Cpt2
ENSMUSG00000028613	turquoise	Lrp8
ENSMUSG00000028618	turquoise	Tmem59
ENSMUSG00000028647	turquoise	Mycbp
ENSMUSG00000028649	turquoise	Macf1
ENSMUSG00000028782	turquoise	Adgrb2
ENSMUSG00000028803	turquoise	Nipal3
ENSMUSG00000028838	turquoise	Extl1
ENSMUSG00000028909	turquoise	Ptpru
ENSMUSG00000028919	turquoise	Arhgef19
ENSMUSG00000029026	turquoise	Trp73
ENSMUSG00000029049	turquoise	Morn1
ENSMUSG00000029103	turquoise	Lrpap1
ENSMUSG00000029151	turquoise	Slc30a3
ENSMUSG00000029185	turquoise	Fam114a1
ENSMUSG00000029189	turquoise	Sel1l3
ENSMUSG00000029304	turquoise	Spp1
ENSMUSG00000029330	turquoise	Cds1
ENSMUSG00000029348	turquoise	Asphd2
ENSMUSG00000029390	turquoise	Tmed2
ENSMUSG00000029406	turquoise	Pitpnm2
ENSMUSG00000029436	turquoise	Mmp17
ENSMUSG00000029455	turquoise	Aldh2
ENSMUSG00000029516	turquoise	Cit
ENSMUSG00000029545	turquoise	Acads
ENSMUSG00000029550	turquoise	Sppl3
ENSMUSG00000029661	turquoise	Col1a2
ENSMUSG00000029695	turquoise	Aass
ENSMUSG00000029761	turquoise	Cald1
ENSMUSG00000029767	turquoise	Calu
ENSMUSG00000029772	turquoise	Ahcyl2
ENSMUSG00000029778	turquoise	Adcyap1r1
ENSMUSG00000029838	turquoise	Ptn
ENSMUSG00000029864	turquoise	Gstk1
ENSMUSG00000029869	turquoise	Ephb6
ENSMUSG00000029994	turquoise	Anxa4
ENSMUSG00000030035	turquoise	Wbp1
ENSMUSG00000030062	turquoise	Rpn1
ENSMUSG00000030123	turquoise	Plxnd1
ENSMUSG00000030125	turquoise	Lrrc23
ENSMUSG00000030209	turquoise	Grin2b
ENSMUSG00000030284	turquoise	Creld1
ENSMUSG00000030306	turquoise	Tmtc1
ENSMUSG00000030321	turquoise	Efcab12
ENSMUSG00000030329	turquoise	Pianp
ENSMUSG00000030352	turquoise	Tspan9
ENSMUSG00000030376	turquoise	Slc8a2
ENSMUSG00000030401	turquoise	Rtn2
ENSMUSG00000030451	turquoise	Herc2
ENSMUSG00000030518	turquoise	Entrep2
ENSMUSG00000030530	turquoise	Furin
ENSMUSG00000030541	turquoise	Idh2
ENSMUSG00000030555	turquoise	Ttc23
ENSMUSG00000030560	turquoise	Ctsc
ENSMUSG00000030588	turquoise	Yif1b
ENSMUSG00000030600	turquoise	Lrfn1
ENSMUSG00000030605	turquoise	Mfge8
ENSMUSG00000030655	turquoise	Smg1
ENSMUSG00000030681	turquoise	Mvp
ENSMUSG00000030708	turquoise	Dnajb13
ENSMUSG00000030711	turquoise	Sult1a1
ENSMUSG00000030747	turquoise	Dgat2
ENSMUSG00000030785	turquoise	Cox6a2
ENSMUSG00000030811	turquoise	Fbxl19
ENSMUSG00000030826	turquoise	Bcat2
ENSMUSG00000030835	turquoise	Nomo1
ENSMUSG00000030854	turquoise	Ptpn5
ENSMUSG00000031065	turquoise	Cdk16
ENSMUSG00000031095	turquoise	Cul4b
ENSMUSG00000031144	turquoise	Syp
ENSMUSG00000031302	turquoise	Nlgn3
ENSMUSG00000031337	turquoise	Mtm1
ENSMUSG00000031343	turquoise	Gabra3
ENSMUSG00000031367	turquoise	Ap1s2
ENSMUSG00000031488	turquoise	Rab11fip1
ENSMUSG00000031503	turquoise	Col4a2
ENSMUSG00000031558	turquoise	Slit2
ENSMUSG00000031604	turquoise	Msmo1
ENSMUSG00000031654	turquoise	Cbln1
ENSMUSG00000031749	turquoise	St3gal2
ENSMUSG00000031767	turquoise	Nudt7
ENSMUSG00000031775	turquoise	Pllp
ENSMUSG00000031835	turquoise	Mbtps1
ENSMUSG00000031841	turquoise	Cdh13
ENSMUSG00000031853	turquoise	Map3k21
ENSMUSG00000031906	turquoise	Smpd3
ENSMUSG00000031934	turquoise	Panx1
ENSMUSG00000031953	turquoise	Tmem170
ENSMUSG00000031969	turquoise	Acad8
ENSMUSG00000032011	turquoise	Thy1
ENSMUSG00000032012	turquoise	Nectin1
ENSMUSG00000032036	turquoise	Kirrel3
ENSMUSG00000032058	turquoise	Ppp2r1b
ENSMUSG00000032076	turquoise	Cadm1
ENSMUSG00000032086	turquoise	Bace1
ENSMUSG00000032087	turquoise	Dscaml1
ENSMUSG00000032115	turquoise	Hyou1
ENSMUSG00000032120	turquoise	C2cd2l
ENSMUSG00000032172	turquoise	Olfm2
ENSMUSG00000032174	turquoise	Icam5
ENSMUSG00000032194	turquoise	Kank2
ENSMUSG00000032220	turquoise	Myo1e
ENSMUSG00000032221	turquoise	Mns1
ENSMUSG00000032324	turquoise	Tspan3
ENSMUSG00000032369	turquoise	Plscr1
ENSMUSG00000032372	turquoise	Plscr2
ENSMUSG00000032377	turquoise	Plscr4
ENSMUSG00000032383	turquoise	Ppib
ENSMUSG00000032412	turquoise	Atp1b3
ENSMUSG00000032482	turquoise	Cspg5
ENSMUSG00000032485	turquoise	Scap
ENSMUSG00000032528	turquoise	Vipr1
ENSMUSG00000032532	turquoise	Cck
ENSMUSG00000032577	turquoise	Mapkapk3
ENSMUSG00000032578	turquoise	Cish
ENSMUSG00000032579	turquoise	Hemk1
ENSMUSG00000032609	turquoise	Klhdc8b
ENSMUSG00000032648	turquoise	Pygm
ENSMUSG00000032673	turquoise	Prorsd1
ENSMUSG00000032733	turquoise	Snx33
ENSMUSG00000032741	turquoise	Tpcn1
ENSMUSG00000032766	turquoise	Gng11
ENSMUSG00000033016	turquoise	Nfatc1
ENSMUSG00000033029	turquoise	1700088E04Rik
ENSMUSG00000033061	turquoise	Resp18
ENSMUSG00000033102	turquoise	Cdc14b
ENSMUSG00000033149	turquoise	Phldb2
ENSMUSG00000033152	turquoise	Podxl2
ENSMUSG00000033161	turquoise	Atp1a1
ENSMUSG00000033214	turquoise	Slitrk5
ENSMUSG00000033222	turquoise	Ttf2
ENSMUSG00000033316	turquoise	Galnt9
ENSMUSG00000033318	turquoise	Gstt2
ENSMUSG00000033379	turquoise	Atp6v0b
ENSMUSG00000033488	turquoise	Cryzl2
ENSMUSG00000033722	turquoise	BC034090
ENSMUSG00000033768	turquoise	Nrxn2
ENSMUSG00000033792	turquoise	Atp7a
ENSMUSG00000033849	turquoise	B3galt2
ENSMUSG00000033998	turquoise	Kcnk1
ENSMUSG00000034040	turquoise	Galnt17
ENSMUSG00000034165	turquoise	Ccnd3
ENSMUSG00000034209	turquoise	Rasl10a
ENSMUSG00000034220	turquoise	Gpc1
ENSMUSG00000034254	turquoise	Agpat1
ENSMUSG00000034265	turquoise	Zdhhc14
ENSMUSG00000034401	turquoise	Spata6
ENSMUSG00000034449	turquoise	Dhrs11
ENSMUSG00000034471	turquoise	Caskin2
ENSMUSG00000034573	turquoise	Ptpn13
ENSMUSG00000034612	turquoise	Chst11
ENSMUSG00000034648	turquoise	Lrrn1
ENSMUSG00000034685	turquoise	Fam171a2
ENSMUSG00000034686	turquoise	Prr7
ENSMUSG00000034706	turquoise	Dnai2
ENSMUSG00000034707	turquoise	Gns
ENSMUSG00000034730	turquoise	Adgrb1
ENSMUSG00000034793	turquoise	G6pc3
ENSMUSG00000034853	turquoise	Acot11
ENSMUSG00000034854	turquoise	Mfsd12
ENSMUSG00000034903	turquoise	Cobll1
ENSMUSG00000034981	turquoise	Parm1
ENSMUSG00000035112	turquoise	Wnk4
ENSMUSG00000035158	turquoise	Mitf
ENSMUSG00000035226	turquoise	Rims4
ENSMUSG00000035314	turquoise	Gdpd5
ENSMUSG00000035390	turquoise	Brsk1
ENSMUSG00000035441	turquoise	Myo1d
ENSMUSG00000035473	turquoise	Galm
ENSMUSG00000035513	turquoise	Ntng2
ENSMUSG00000035640	turquoise	Cbarp
ENSMUSG00000035863	turquoise	Palm
ENSMUSG00000035873	turquoise	Pawr
ENSMUSG00000035948	turquoise	Acss3
ENSMUSG00000035964	turquoise	Tmem59l
ENSMUSG00000035984	turquoise	Nme5
ENSMUSG00000036181	turquoise	H1f2
ENSMUSG00000036275	turquoise	9530068E07Rik
ENSMUSG00000036295	turquoise	Lrrn3
ENSMUSG00000036466	turquoise	Megf11
ENSMUSG00000036598	turquoise	Ccdc113
ENSMUSG00000036620	turquoise	Mgat4b
ENSMUSG00000036622	turquoise	Atp13a2
ENSMUSG00000036854	turquoise	Hspb6
ENSMUSG00000036856	turquoise	Wnt4
ENSMUSG00000036867	turquoise	Smad6
ENSMUSG00000036880	turquoise	Acaa2
ENSMUSG00000036882	turquoise	Arhgap33
ENSMUSG00000036887	turquoise	C1qa
ENSMUSG00000036905	turquoise	C1qb
ENSMUSG00000036907	turquoise	C1ql2
ENSMUSG00000036949	turquoise	Slc39a12
ENSMUSG00000036957	turquoise	Lrfn3
ENSMUSG00000037003	turquoise	Tns2
ENSMUSG00000037016	turquoise	Frem2
ENSMUSG00000037049	turquoise	Smpd1
ENSMUSG00000037086	turquoise	Prr32
ENSMUSG00000037126	turquoise	Psd
ENSMUSG00000037270	turquoise	Bltp1
ENSMUSG00000037295	turquoise	Ldlrap1
ENSMUSG00000037306	turquoise	Man1c1
ENSMUSG00000037362	turquoise	Ccn3
ENSMUSG00000037366	turquoise	Pafah2
ENSMUSG00000037428	turquoise	Vgf
ENSMUSG00000037523	turquoise	Mavs
ENSMUSG00000037541	turquoise	Shank2
ENSMUSG00000037579	turquoise	Kcnh3
ENSMUSG00000037625	turquoise	Cldn11
ENSMUSG00000037656	turquoise	Slc20a2
ENSMUSG00000037706	turquoise	Cd81
ENSMUSG00000037754	turquoise	Ppp1r16b
ENSMUSG00000037771	turquoise	Slc32a1
ENSMUSG00000037815	turquoise	Ctnna1
ENSMUSG00000037843	turquoise	Vstm2l
ENSMUSG00000037872	turquoise	Ackr1
ENSMUSG00000037902	turquoise	Sirpa
ENSMUSG00000038026	turquoise	Kcnj9
ENSMUSG00000038034	turquoise	Igsf8
ENSMUSG00000038156	turquoise	Spon1
ENSMUSG00000038181	turquoise	Chpf2
ENSMUSG00000038291	turquoise	Snx25
ENSMUSG00000038319	turquoise	Kcnh2
ENSMUSG00000038370	turquoise	Pcp4l1
ENSMUSG00000038390	turquoise	Gpr162
ENSMUSG00000038437	turquoise	Mllt6
ENSMUSG00000038497	turquoise	Tmco3
ENSMUSG00000038507	turquoise	Parp12
ENSMUSG00000038555	turquoise	Reep2
ENSMUSG00000038576	turquoise	Susd4
ENSMUSG00000038602	turquoise	Slc35f1
ENSMUSG00000038633	turquoise	Degs1
ENSMUSG00000038738	turquoise	Shank1
ENSMUSG00000038844	turquoise	Kif16b
ENSMUSG00000038886	turquoise	Man2a2
ENSMUSG00000038893	turquoise	Fam117a
ENSMUSG00000038976	turquoise	Ppp1r9b
ENSMUSG00000038991	turquoise	Txndc5
ENSMUSG00000039031	turquoise	Arhgap18
ENSMUSG00000039059	turquoise	Hrh3
ENSMUSG00000039252	turquoise	Lgi2
ENSMUSG00000039257	turquoise	Vstm2b
ENSMUSG00000039263	turquoise	Npepl1
ENSMUSG00000039270	turquoise	Megf9
ENSMUSG00000039278	turquoise	Pcsk1n
ENSMUSG00000039286	turquoise	Fndc3b
ENSMUSG00000039328	turquoise	Rnf122
ENSMUSG00000039358	turquoise	Drd5
ENSMUSG00000039470	turquoise	Zdhhc2
ENSMUSG00000039480	turquoise	Nt5dc1
ENSMUSG00000039546	turquoise	Ajap1
ENSMUSG00000039611	turquoise	Pgap4
ENSMUSG00000039629	turquoise	Strip2
ENSMUSG00000039676	turquoise	Capsl
ENSMUSG00000039680	turquoise	Mrps6
ENSMUSG00000039735	turquoise	Fnbp1l
ENSMUSG00000039953	turquoise	Clstn1
ENSMUSG00000039954	turquoise	Stk32a
ENSMUSG00000040125	turquoise	Gpr26
ENSMUSG00000040147	turquoise	Maob
ENSMUSG00000040151	turquoise	Hs2st1
ENSMUSG00000040158	turquoise	Tax1bp3
ENSMUSG00000040189	turquoise	Odad1
ENSMUSG00000040390	turquoise	Map3k10
ENSMUSG00000040447	turquoise	Spns2
ENSMUSG00000040451	turquoise	Sgms1
ENSMUSG00000040462	turquoise	Os9
ENSMUSG00000040473	turquoise	Cfap69
ENSMUSG00000040490	turquoise	Lrfn2
ENSMUSG00000040537	turquoise	Adam22
ENSMUSG00000040562	turquoise	Gstm2
ENSMUSG00000040563	turquoise	Plppr2
ENSMUSG00000040612	turquoise	Ildr2
ENSMUSG00000040613	turquoise	Apobec1
ENSMUSG00000040714	turquoise	Klc3
ENSMUSG00000040794	turquoise	C1qtnf4
ENSMUSG00000040797	turquoise	Iqsec3
ENSMUSG00000040812	turquoise	Agbl2
ENSMUSG00000040836	turquoise	Gpr161
ENSMUSG00000040867	turquoise	Begain
ENSMUSG00000040883	turquoise	Tmem205
ENSMUSG00000040972	turquoise	Igsf21
ENSMUSG00000040998	turquoise	Npnt
ENSMUSG00000041078	turquoise	Grid1
ENSMUSG00000041115	turquoise	Iqsec2
ENSMUSG00000041117	turquoise	Ccdc8
ENSMUSG00000041143	turquoise	Tmco4
ENSMUSG00000041308	turquoise	Sntb2
ENSMUSG00000041323	turquoise	Ak7
ENSMUSG00000041329	turquoise	Atp1b2
ENSMUSG00000041548	turquoise	Hspb8
ENSMUSG00000041607	turquoise	Mbp
ENSMUSG00000041609	turquoise	Bicdl1
ENSMUSG00000041650	turquoise	Pcca
ENSMUSG00000041703	turquoise	Zic5
ENSMUSG00000041736	turquoise	Tspo
ENSMUSG00000041836	turquoise	Ptpre
ENSMUSG00000041930	turquoise	Fam222a
ENSMUSG00000042035	turquoise	Igsf3
ENSMUSG00000042066	turquoise	Tmcc2
ENSMUSG00000042073	turquoise	Abhd14b
ENSMUSG00000042078	turquoise	Svop
ENSMUSG00000042156	turquoise	Dzip1
ENSMUSG00000042340	turquoise	Ctf1
ENSMUSG00000042388	turquoise	Dlgap3
ENSMUSG00000042401	turquoise	Crtac1
ENSMUSG00000042428	turquoise	Mgat3
ENSMUSG00000042529	turquoise	Kcnj12
ENSMUSG00000042745	turquoise	Id1
ENSMUSG00000042826	turquoise	Fgf11
ENSMUSG00000042873	turquoise	Lhfpl4
ENSMUSG00000043091	turquoise	Tuba1c
ENSMUSG00000043279	turquoise	Trim56
ENSMUSG00000043460	turquoise	Elfn2
ENSMUSG00000043811	turquoise	Rtn4r
ENSMUSG00000043857	turquoise	Mgat5b
ENSMUSG00000044024	turquoise	Rell2
ENSMUSG00000044033	turquoise	Ccdc141
ENSMUSG00000044080	turquoise	S100a1
ENSMUSG00000044216	turquoise	Kcnj4
ENSMUSG00000044349	turquoise	Snhg11
ENSMUSG00000044447	turquoise	Dock5
ENSMUSG00000044468	turquoise	Tent5c
ENSMUSG00000044933	turquoise	Sstr3
ENSMUSG00000045009	turquoise	Prrt3
ENSMUSG00000045045	turquoise	Lrfn4
ENSMUSG00000045064	turquoise	Zc2hc1c
ENSMUSG00000045083	turquoise	Lingo2
ENSMUSG00000045216	turquoise	Hs6st1
ENSMUSG00000045257	turquoise	Morn2
ENSMUSG00000045287	turquoise	Rtn4rl1
ENSMUSG00000045318	turquoise	Adra2c
ENSMUSG00000045573	turquoise	Penk
ENSMUSG00000045733	turquoise	Sprn
ENSMUSG00000045817	turquoise	Zfp36l2
ENSMUSG00000045954	turquoise	Cavin2
ENSMUSG00000046182	turquoise	Gsg1l
ENSMUSG00000046192	turquoise	Iqub
ENSMUSG00000046402	turquoise	Rbp1
ENSMUSG00000046447	turquoise	Camk2n1
ENSMUSG00000046607	turquoise	Hrk
ENSMUSG00000046688	turquoise	Tifa
ENSMUSG00000046719	turquoise	Nxph3
ENSMUSG00000046731	turquoise	Kctd11
ENSMUSG00000046822	turquoise	Slc39a3
ENSMUSG00000047085	turquoise	Lrrc4b
ENSMUSG00000047123	turquoise	Ticam1
ENSMUSG00000047181	turquoise	Samd14
ENSMUSG00000047414	turquoise	Flrt2
ENSMUSG00000047415	turquoise	Gpr68
ENSMUSG00000047496	turquoise	Rnf152
ENSMUSG00000047787	turquoise	Flrt1
ENSMUSG00000047793	turquoise	Sned1
ENSMUSG00000047907	turquoise	Tshz2
ENSMUSG00000048029	turquoise	Eno4
ENSMUSG00000048078	turquoise	Tenm4
ENSMUSG00000048148	turquoise	Nwd1
ENSMUSG00000048240	turquoise	Gng7
ENSMUSG00000048385	turquoise	Scrt1
ENSMUSG00000048388	turquoise	Fam171b
ENSMUSG00000048442	turquoise	Smim5
ENSMUSG00000048578	turquoise	Mlec
ENSMUSG00000048612	turquoise	Myof
ENSMUSG00000048807	turquoise	Slc35e4
ENSMUSG00000048978	turquoise	Nrsn1
ENSMUSG00000048988	turquoise	Elfn1
ENSMUSG00000049090	turquoise	Ptgr3
ENSMUSG00000049265	turquoise	Kcnk3
ENSMUSG00000049339	turquoise	Retreg2
ENSMUSG00000049493	turquoise	Pls1
ENSMUSG00000049553	turquoise	Polr1a
ENSMUSG00000049556	turquoise	Lingo1
ENSMUSG00000049577	turquoise	Zfpm1
ENSMUSG00000049612	turquoise	Omg
ENSMUSG00000049630	turquoise	C1ql3
ENSMUSG00000049811	turquoise	Fam161a
ENSMUSG00000049939	turquoise	Lrrc4
ENSMUSG00000050069	turquoise	Grem2
ENSMUSG00000050272	turquoise	Dscam
ENSMUSG00000050288	turquoise	Fzd2
ENSMUSG00000050556	turquoise	Kcnb1
ENSMUSG00000050587	turquoise	Lrrc4c
ENSMUSG00000050640	turquoise	Tmem150c
ENSMUSG00000050711	turquoise	Scg2
ENSMUSG00000050730	turquoise	Arhgap42
ENSMUSG00000050896	turquoise	Rtn4rl2
ENSMUSG00000050947	turquoise	Amigo1
ENSMUSG00000051435	turquoise	Fhad1
ENSMUSG00000051726	turquoise	Kcnf1
ENSMUSG00000051790	turquoise	Nlgn2
ENSMUSG00000052026	turquoise	Slc6a7
ENSMUSG00000052056	turquoise	Zfp217
ENSMUSG00000052397	turquoise	Ezr
ENSMUSG00000052911	turquoise	Lamb2
ENSMUSG00000052942	turquoise	Glis3
ENSMUSG00000053110	turquoise	Yap1
ENSMUSG00000053166	turquoise	Cdh22
ENSMUSG00000053931	turquoise	Cnn3
ENSMUSG00000054008	turquoise	Ndst1
ENSMUSG00000054509	turquoise	Parp4
ENSMUSG00000054793	turquoise	Cadm4
ENSMUSG00000054874	turquoise	Pcnx3
ENSMUSG00000054889	turquoise	Dsp
ENSMUSG00000054934	turquoise	Kcnmb4
ENSMUSG00000055003	turquoise	Lrtm2
ENSMUSG00000055013	turquoise	Agap1
ENSMUSG00000055254	turquoise	Ntrk2
ENSMUSG00000055296	turquoise	Tmem245
ENSMUSG00000055320	turquoise	Tead1
ENSMUSG00000055322	turquoise	Tns1
ENSMUSG00000055629	turquoise	B4galnt4
ENSMUSG00000056296	turquoise	Synpr
ENSMUSG00000056429	turquoise	Tgoln1
ENSMUSG00000056596	turquoise	Trnp1
ENSMUSG00000056598	turquoise	Drc3
ENSMUSG00000056666	turquoise	Retsat
ENSMUSG00000056737	turquoise	Capg
ENSMUSG00000056870	turquoise	Gulp1
ENSMUSG00000056919	turquoise	Cep162
ENSMUSG00000056966	turquoise	Gjc3
ENSMUSG00000057176	turquoise	Cfap119
ENSMUSG00000057193	turquoise	Slc44a2
ENSMUSG00000057337	turquoise	Chst3
ENSMUSG00000057378	turquoise	Ryr3
ENSMUSG00000057440	turquoise	Mpp7
ENSMUSG00000057716	turquoise	Tmem178b
ENSMUSG00000058006	turquoise	Mdn1
ENSMUSG00000058441	turquoise	Panx2
ENSMUSG00000058569	turquoise	Tmed9
ENSMUSG00000058586	turquoise	Serhl
ENSMUSG00000058740	turquoise	Kcnt1
ENSMUSG00000058966	turquoise	Tlcd3b
ENSMUSG00000058975	turquoise	Kcnc1
ENSMUSG00000059003	turquoise	Grin2a
ENSMUSG00000059213	turquoise	Ddn
ENSMUSG00000059810	turquoise	Rgs3
ENSMUSG00000059857	turquoise	Ntng1
ENSMUSG00000059991	turquoise	Nptx2
ENSMUSG00000059995	turquoise	Atxn7l3
ENSMUSG00000060166	turquoise	Zdhhc8
ENSMUSG00000060176	turquoise	Kif27
ENSMUSG00000060212	turquoise	Pcnx2
ENSMUSG00000060402	turquoise	Chst8
ENSMUSG00000060429	turquoise	Sntb1
ENSMUSG00000060548	turquoise	Tnfrsf19
ENSMUSG00000060591	turquoise	Ifitm2
ENSMUSG00000060671	turquoise	Atp8b2
ENSMUSG00000060675	turquoise	Plaat3
ENSMUSG00000060798	turquoise	Intu
ENSMUSG00000060802	turquoise	B2m
ENSMUSG00000061232	turquoise	H2-K1
ENSMUSG00000061306	turquoise	Slc38a10
ENSMUSG00000061524	turquoise	Zic2
ENSMUSG00000061665	turquoise	Cd2ap
ENSMUSG00000061718	turquoise	Ppp1r1b
ENSMUSG00000061838	turquoise	Suclg2
ENSMUSG00000062031	turquoise	Pgghg
ENSMUSG00000062044	turquoise	Lmtk3
ENSMUSG00000062542	turquoise	Syt9
ENSMUSG00000062661	turquoise	Ncs1
ENSMUSG00000062760	turquoise	Shisal1
ENSMUSG00000062778	turquoise	Chia1
ENSMUSG00000062785	turquoise	Kcnc3
ENSMUSG00000062866	turquoise	Phactr2
ENSMUSG00000063142	turquoise	Kcnma1
ENSMUSG00000063239	turquoise	Grm4
ENSMUSG00000063430	turquoise	Wscd2
ENSMUSG00000063558	turquoise	Aox1
ENSMUSG00000063605	turquoise	Ccdc102a
ENSMUSG00000064201	turquoise	Krt2
ENSMUSG00000064215	turquoise	Ifi27
ENSMUSG00000066036	turquoise	Ubr4
ENSMUSG00000066043	turquoise	Phactr4
ENSMUSG00000066607	turquoise	Insyn1
ENSMUSG00000066705	turquoise	Fxyd6
ENSMUSG00000067578	turquoise	Cbln4
ENSMUSG00000068220	turquoise	Lgals1
ENSMUSG00000068267	turquoise	Cenpb
ENSMUSG00000068290	turquoise	Ddrgk1
ENSMUSG00000068335	turquoise	Dok1
ENSMUSG00000068523	turquoise	Gng5
ENSMUSG00000069170	turquoise	Adgrv1
ENSMUSG00000069806	turquoise	Cacng7
ENSMUSG00000069917	turquoise	Hba-a2
ENSMUSG00000070498	turquoise	Tmem132b
ENSMUSG00000070570	turquoise	Slc17a7
ENSMUSG00000070644	turquoise	Etnk2
ENSMUSG00000071547	turquoise	Nt5dc2
ENSMUSG00000071550	turquoise	Cfap44
ENSMUSG00000071649	turquoise	B3gat3
ENSMUSG00000071847	turquoise	Apcdd1
ENSMUSG00000072568	turquoise	Lratd2
ENSMUSG00000072875	turquoise	Gpr27
ENSMUSG00000073139	turquoise	Tmem185a
ENSMUSG00000073481	turquoise	Mtarc2
ENSMUSG00000074218	turquoise	Cox7a1
ENSMUSG00000074575	turquoise	Kcng1
ENSMUSG00000074657	turquoise	Kif5a
ENSMUSG00000074892	turquoise	B3galt5
ENSMUSG00000074923	turquoise	Pak6
ENSMUSG00000075478	turquoise	Slitrk1
ENSMUSG00000075592	turquoise	Nynrin
ENSMUSG00000075701	turquoise	Selenos
ENSMUSG00000075703	turquoise	Selenoi
ENSMUSG00000075707	turquoise	Dio3
ENSMUSG00000076435	turquoise	Acsf2
ENSMUSG00000078622	turquoise	Ccdc47
ENSMUSG00000078716	turquoise	Tmem8b
ENSMUSG00000078794	turquoise	Dact3
ENSMUSG00000079020	turquoise	Slc45a4
ENSMUSG00000079499	turquoise	6530402F18Rik
ENSMUSG00000079598	turquoise	Clec2l
ENSMUSG00000083282	turquoise	Ctsf
ENSMUSG00000084845	turquoise	Tmem240
ENSMUSG00000085069	turquoise	Prdm16os
ENSMUSG00000085438	turquoise	Oip5os1
ENSMUSG00000090291	turquoise	Lrrc10b
ENSMUSG00000092341	turquoise	Malat1
ENSMUSG00000094910	turquoise	D430019H16Rik
ENSMUSG00000095407	turquoise	Tmem200c
ENSMUSG00000096146	turquoise	Kcnj11
ENSMUSG00000096188	turquoise	Cmtm4
ENSMUSG00000096847	turquoise	Tmem151b
ENSMUSG00000097326	turquoise	A330048O09Rik
ENSMUSG00000097545	turquoise	Mir124a-1hg
ENSMUSG00000097767	turquoise	Miat
ENSMUSG00000098188	turquoise	Sowahc
ENSMUSG00000102869	turquoise	Norad
ENSMUSG00000107879	turquoise	9330102E08Rik
ENSMUSG00000115338	turquoise	Pnp

## Sheet: ORM1h_ORM12h.com.genes_HFS.TRF
SYMBOL
Pih1d2
Acvr1b
Sox9
Sema4f
Sema6b
Tulp3
Gstt1
Gstt3
Lrp3
Spa17
Grik3
Rab34
Rhoc
Slc2a3
Dgcr2
Car11
Csnk1g2
Abhd17a
Cacnb3
Grik5
Efnb3
Kifc2
Large1
Hspb1
Sqor
Otx1
Tuft1
Eps8l1
Cbfa2t3
Neurl1a
Nsmf
Ptbp1
Aplp1
B4galnt1
Chrd
Id3
Cabp7
Fam163b
Tmem115
Bltp2
Plcd1
Adgrl1
St3gal1
Tmem259
Npdc1
Kcnq2
Nek8
Rhbdl3
H2bc4
Stard3
Gpx3
Acadvl
Copz2
Isyna1
Cacng2
Scn1b
Pdk4
Hey2
Lrp11
Plagl1
Sgk1
Csrp2
Slc36a1
Hcn2
Rnf130
Pdlim4
Upp1
Adcy1
Tom1l1
Tspan13
Rasl10b
Asic2
Galk1
Dlg4
Zfp36l1
Cyp46a1
Traf3
Ripk1
Adcy2
Cast
Clptm1l
Extl3
Diaph3
Sorbs3
Gfra2
Jph4
Cideb
Myo10
Wnt7b
Syngr1
Deptor
Nptxr
Shisa9
Tmem44
Ly6h
Lynx1
Mapk8ip2
Shank3
Nde1
Gbe1
Slc7a4
Tnk2
Adcy5
Asic1
Csad
Igfbp6
Sncg
Nus1
Mospd1
Grm2
Parp3
Trip6
Tnfrsf21
Mmut
Sik1
Cacna1h
Eci1
Plin3
Zfp523
Gabbr1
Mal2
Sec11c
Grp
Prrc1
Syt7
Cnih2
Aldh3b1
Gpr137
Plcb3
Jph3
Aatk
Agap2
Pnpla2
Sdc3
Fam20c
Tspan17
Unc5a
Acadl
Plcd4
Tmem163
Dbi
Mr1
Trp53bp2
Cnih3
Lpgat1
Vim
Pter
St6galnac6
Olfm1
Gsn
Gca
Ifih1
Rbms1
Lpcat4
Tspan18
Chst1
Snap23
Ltk
Tyro3
Ptpra
Acss1
Atp9a
Car2
Mmp24
Anxa5
Kcnc4
Chrnb2
Prss12
Hadh
Efna3
Adam15
Rorc
Decr1
Cpne3
Pdlim5
Tmeff1
Slc44a1
St3gal3
B4galt2
Cpt2
Adgrb2
Nipal3
Extl1
Ptpru
Trp73
Slc30a3
Fam114a1
Asphd2
Pitpnm2
Mmp17
Aldh2
Acads
Sppl3
Col1a2
Aass
Ephb6
Creld1
Pianp
Slc8a2
Rtn2
Entrep2
Idh2
Lrfn1
Sult1a1
Dgat2
Fbxl19
Bcat2
Nomo1
Ptpn5
Cdk16
Syp
Nlgn3
Mtm1
Gabra3
St3gal2
Mbtps1
Smpd3
Panx1
Acad8
Thy1
Nectin1
Kirrel3
Ppp2r1b
Cadm1
Bace1
Dscaml1
C2cd2l
Olfm2
Icam5
Myo1e
Mns1
Plscr1
Plscr4
Scap
Vipr1
Pygm
Prorsd1
1700088E04Rik
Podxl2
Slitrk5
Cryzl2
Nrxn2
Atp7a
Galnt17
Ccnd3
Rasl10a
Gpc1
Agpat1
Zdhhc14
Caskin2
Ptpn13
Lrrn1
Fam171a2
Prr7
Adgrb1
Acot11
Mfsd12
Cobll1
Parm1
Wnk4
Rims4
Gdpd5
Brsk1
Ntng2
Cbarp
Palm
Pawr
H1f2
Ccdc113
Mgat4b
Atp13a2
Arhgap33
C1ql2
Lrfn3
Tns2
Frem2
Psd
Ldlrap1
Man1c1
Ccn3
Mavs
Kcnh3
Cldn11
Ppp1r16b
Ctnna1
Vstm2l
Ackr1
Kcnj9
Snx25
Gpr162
Mllt6
Parp12
Susd4
Slc35f1
Shank1
Man2a2
Ppp1r9b
Arhgap18
Hrh3
Lgi2
Vstm2b
Npepl1
Megf9
Pcsk1n
Rnf122
Drd5
Zdhhc2
Ajap1
Pgap4
Capsl
Mrps6
Stk32a
Gpr26
Maob
Hs2st1
Tax1bp3
Map3k10
Spns2
Lrfn2
Plppr2
Ildr2
Klc3
C1qtnf4
Iqsec3
Gpr161
Begain
Igsf21
Npnt
Grid1
Iqsec2
Ccdc8
Tmco4
Sntb2
Ak7
Hspb8
Mbp
Pcca
Zic5
Ptpre
Igsf3
Tmcc2
Abhd14b
Svop
Dzip1
Dlgap3
Crtac1
Mgat3
Kcnj12
Id1
Fgf11
Lhfpl4
Tuba1c
Trim56
Elfn2
Rtn4r
Mgat5b
Rell2
Kcnj4
Sstr3
Prrt3
Lrfn4
Zc2hc1c
Lingo2
Hs6st1
Rtn4rl1
Adra2c
Sprn
Zfp36l2
Gsg1l
Iqub
Rbp1
Camk2n1
Hrk
Tifa
Slc39a3
Lrrc4b
Ticam1
Samd14
Gpr68
Flrt1
Gng7
Scrt1
Nrsn1
Kcnk3
Retreg2
Pls1
Polr1a
Lingo1
Zfpm1
C1ql3
Lrrc4
Grem2
Dscam
Kcnb1
Lrrc4c
Tmem150c
Arhgap42
Rtn4rl2
Amigo1
Nlgn2
Ezr
Cdh22
Cnn3
Ndst1
Kcnmb4
Lrtm2
Agap1
Tead1
B4galnt4
Synpr
Trnp1
Gulp1
Gjc3
Chst3
Tmem178b
Panx2
Tmed9
Serhl
Kcnt1
Tlcd3b
Kcnc1
Grin2a
Ddn
Rgs3
Atxn7l3
Zdhhc8
Chst8
Sntb1
Plaat3
Zic2
Suclg2
Pgghg
Lmtk3
Ncs1
Shisal1
Chia1
Kcnc3
Phactr2
Kcnma1
Wscd2
Aox1
Ccdc102a
Krt2
Ifi27
Phactr4
Insyn1
Lgals1
Cenpb
Cacng7
Tmem132b
Slc17a7
B3gat3
Apcdd1
Gpr27
Kcng1
Kif5a
B3galt5
Pak6
Slitrk1
Dio3
Acsf2
Tmem8b
Dact3
6530402F18Rik
Clec2l
Tmem240
Prdm16os
Oip5os1
Lrrc10b
D430019H16Rik
Kcnj11
Cmtm4
Tmem151b
Mir124a-1hg
Sowahc
9330102E08Rik
Pnp
